# Supplementary material for: 1,25-Dihydroxyvitamin D3 Negatively Regulates the Inflammatory Response to Porcine Epidemic Diarrhea Virus Infection by Inhibiting NF-κB and JAK/STAT Signaling Pathway in IPEC-J2 Porcine Epithelial Cells
Source: Int J Mol Sci. 2022 Sep 13;23(18):10603. doi: 10.3390/ijms231810603 (PMC9504568; doi:10.3390/ijms231810603)
Supplement: Supplementary file 1 [file ijms-23-10603-s001.zip › Raw Data Results.xlsx]

## Sheet: RNA-seq data analysis
gene_id	PEDV1	PEDV2	PEDV3	PEDV4	CON1	CON2	CON3	CON4	T2	T1	log2FoldChange	pvalue	padj	gene_name	gene_chr	gene_start	gene_end	gene_strand	gene_length	gene_biotype	gene_description	tf_family
ENSSSCG00000015653	21.5331	46.206	23.0794	39.7719	0	0	0	1.05212	32.6476	0.26303	6.71552	3.92949e-10	5.23253e-09	IL19	9	67469350	67479662	+	1304	protein_coding	interleukin 19 [Source:HGNC Symbol;Acc:HGNC:5990]	-
ENSSSCG00000016254	559.862	530.897	451.433	455.389	204.367	230.092	226.403	198.851	499.395	214.928	1.21495	8.75148e-39	1.21981e-36	CCL20	15	129172242	129176613	+	1867	protein_coding	C-C motif chemokine ligand 20 [Source:HGNC Symbol;Acc:HGNC:10619]	-

## Sheet: Cytokines expression
Items	IL8	IL19	CCL20			IPEC-J2	1 h				IPEC-J2	24 h			3D4/21 cells	24 h		Items	IL19	CCL20		Items	IκBa	Items	IκBa		Items	IL19	CCL20		Items	SOCS3		Items	SOCS3		Items	IPEC-J2	24 h		Items	IL8	IL19	ICAM1		Items	PEDV-N		Items
0 h	0.821927	0.952487	1.20563		Items	IL8				Items	IL19	CCL20		Items	IL19	CCL20		CON	0.64436	0.934022		CON	1.32977	CON	1.19127		CON	0.64436	0.934022		CON	1.39098		CON	0.990864			mxa	ISG15		CON	0.44	0.609399	1.11081		PEDV	0.802245		CON
0 h	0.837689	1.0642	1.02086		CON	1.0788	1.35207	0.979174		CON	0.686579	0.908471		CON	1.10867	1.19989		CON	1.61994	0.92757		CON	0.927341	CON	0.825019		CON	1.61994	0.92757		CON	0.662551		CON	1.01205		CON	1.11549	0.984808		CON	1.02	0.657681	0.96702		PEDV	0.896338		CON
0 h	1.04536	1.12488	0.999849		CON	0.92622	1.13695	0.992843		CON	1.16805	1.0674		CON	1.07836	1.0965		CON	0.798818	1.0655		CON	0.853328	CON	0.915416		CON	0.798818	1.0655		CON	0.710104		CON	0.926046		CON	1.09253	0.828328		CON	1.15	1.25306	0.698154		PEDV	1.05126		CON
0 h	1.29502	0.85843	0.773666		CON	1.0493	0.771197	1.10163		CON	1.40188	1.02011		CON	1.03443	0.878369		CON	0.936882	1.07291		CON	0.889565	CON	1.11149		CON	0.936882	1.07291		CON	1.23636		CON	1.07104		CON	1.14685	1.05674		CON	1.4	1.47986	1.22401		PEDV	1.25016		CON
1 h	3.51401	3.50587	1.18081		CON	0.945682	0.739781	0.926355		CON	0.743488	1.00401		CON	0.778536	0.825248		PEDV	8.85161	3.86784		1,25(OH)2D3	1.00777	PEDV	1.05885		PEDV	8.85161	3.86784		1,25(OH)2D3	1.43009		PEDV	0.979138		CON	0.645135	1.13012		Poly(I:C)	6.52	1.79684	1.96104		1,25(OH)2D3+PEDV	0.769565		IFN-α
1 h	1.67526	1.89182	1.75295		PEDV	5.85402	6.04261	8.81302		PEDV	6.95692	1.87753		PEDV	25.6136	4.38598		PEDV	8.97517	2.16074		1,25(OH)2D3	0.748032	PEDV	0.947698		PEDV	8.97517	2.16074		1,25(OH)2D3	1.0838		PEDV	1.04525		PEDV	1.72629	15.4162		Poly(I:C)	6.85	1.58607	1.76739		1,25(OH)2D3+PEDV	0.802245		IFN-α
1 h	1.53136	1.34702	1.66992		PEDV	3.07253	5.18797	6.8668		PEDV	5.51139	1.76411		PEDV	18.6207	4.12073		PEDV	9.68626	2.81187		1,25(OH)2D3	0.908257	PEDV	0.866037		PEDV	9.68626	2.81187		1,25(OH)2D3	0.943506		PEDV	0.869541		PEDV	1.29924	14.0032		Poly(I:C)	5.84	1.6194	1.47592		1,25(OH)2D3+PEDV	0.871827		IFN-α
1 h	6.91506	1.89182	1.414		PEDV	4.37544	6.2557	7.25833		PEDV	8.28165	2.37027		PEDV	21.5384	4.47814		PEDV	7.04178			1,25(OH)2D3	0.895753	PEDV	1.02278		PEDV	7.04178			1,25(OH)2D3	1.09893		PEDV	0.95291		PEDV	1.65597	11.8691		Poly(I:C)	7.87	2.22755	1.88115		1,25(OH)2D3+PEDV	0.980857		IFN-α
3 h	0.855098	5.85542	1.32849		PEDV	4.16821	6.52135	7.51429		PEDV	7.60639	2.31014		PEDV	30.885	4.60404		BAY 11-7082+PEDV	4.77645	1.75507				1,25(OH)2D3+PEDV	0.60395		PEDV+AG490	0.042569	0.10024					1,25(OH)2D3+PEDV	0.988065		PEDV	2.3911	12.118		1,25(OH)2D3+Poly(I:C)	5.96	0.605189	1.00808					1,25(OH)2D3+IFN-α
3 h	2.36711	5.81497	1.09413		1,25(OH)2D3+PEDV	2.51303	2.66691	2.76952		1,25(OH)2D3+PEDV	2.03537	1.03792		1,25(OH)2D3+PEDV	3.65238	1.04456		BAY 11-7082+PEDV	6.39055					1,25(OH)2D3+PEDV	0.61664		PEDV+AG490	0.032939	0.142747					1,25(OH)2D3+PEDV	1.04024		1,25(OH)2D3+PEDV	1.13893	9.19114		1,25(OH)2D3+Poly(I:C)	3.42	0.300505	1.08795					1,25(OH)2D3+IFN-α
3 h	0.90305	7.41153	1.66992		1,25(OH)2D3+PEDV	3.07253	4.33241	3.88964		1,25(OH)2D3+PEDV	2.19743	1.01913		1,25(OH)2D3+PEDV	4.1665	1.32216		BAY 11-7082+PEDV	7.23975	1.63754				1,25(OH)2D3+PEDV	0.559612		PEDV+AG490	0.086326	0.184479					1,25(OH)2D3+PEDV	1.10099		1,25(OH)2D3+PEDV	1.10013	10.0197		1,25(OH)2D3+Poly(I:C)		0.644146	0.203291					1,25(OH)2D3+IFN-α
3 h	0.536249	5.20455	2.28118		1,25(OH)2D3+PEDV	2.34474	3.17151	3.80959		1,25(OH)2D3+PEDV	2.42589	0.998809		1,25(OH)2D3+PEDV	5.85162	1.60536		BAY 11-7082+PEDV	7.23975	1.77957				1,25(OH)2D3+PEDV	0.95429		PEDV+AG490	0.07209	0.096157					1,25(OH)2D3+PEDV	0.943686		1,25(OH)2D3+PEDV	0.735947	9.07795		1,25(OH)2D3+Poly(I:C)	3.69	0.399276	1.2411					1,25(OH)2D3+IFN-α
6 h	0.505213	6.23233	1.70501		1,25(OH)2D3+PEDV	2.41066	3.9591	3.40968		1,25(OH)2D3+PEDV	2.36591	1.21179		1,25(OH)2D3+PEDV	5.38459	1.73255											PEDV+NSC 74859	4.36487	2.03007								1,25(OH)2D3+PEDV	0.386268	8.92468
6 h	0.607097	7.46309	1.40423																								PEDV+NSC 74859	5.4867	1.6604
6 h	0.27411	7.72627	1.42384																								PEDV+NSC 74859	6.52483	2.16074
6 h	0.218979	6.86744	1.26557																								PEDV+NSC 74859	5.96259	3.05575
12 h	0.624755	9.9161	1.47405
12 h	0.429692	14.121	1.49462
12 h	0.808419	19.4241	1.65839
12 h	1.26475	15.6683	1.44371
24 h	0.379207	12.994	2.17314
24 h	0.510039	16.7928	2.20348
24 h	0.857077	11.7108	1.6019
24 h	0.902807	11.9569	2.18826
[truncated: 12 more columns]
