# Supplementary material for: 1,25-Dihydroxyvitamin D3 Negatively Regulates the Inflammatory Response to Porcine Epidemic Diarrhea Virus Infection by Inhibiting NF-κB and JAK/STAT Signaling Pathway in IPEC-J2 Porcine Epithelial Cells
Source: Int J Mol Sci. 2022 Sep 13;23(18):10603. doi: 10.3390/ijms231810603 (PMC9504568; doi:10.3390/ijms231810603)
Supplement: Supplementary file 1 [file ijms-23-10603-s001.zip › T2vsT1_deg_all.xls]

gene_id	PEDV1	PEDV2	PEDV3	PEDV4	CON1	CON2	CON3	CON4	T2	T1	log2FoldChange	pvalue	padj	gene_name	gene_chr	gene_start	gene_end	gene_strand	gene_length	gene_biotype	gene_description	tf_family
ENSSSCG00000013551	11327.4610478489	11874.9408019717	11511.0776340794	11255.454770443	2133.71026661018	1969.39634894937	2091.7388445597	2093.71757299627	11492.2335635857	2072.14075827888	2.47229546937604	0	0	C3	2	72431163	72471564	+	5379	protein_coding	complement C3 [Source:HGNC Symbol;Acc:HGNC:1318]	-
ENSSSCG00000037358	8203.10386374499	9203.47988781414	9527.17308394414	7977.25385364525	1458.89530794304	1545.83995725831	1400.38271114134	1457.18534603007	8727.75267228713	1465.57583059319	2.57382024663514	0	0	-	2	41020698	41027785	+	3178	protein_coding	serum amyloid A-3 protein precursor [Source:RefSeq peptide;Acc:NP_001038017]	-
ENSSSCG00000032367	5214.09789339291	5110.00589262959	5300.87479147357	5008.2796535973	2256.12797275519	2127.17345272786	1989.02938703908	1985.3492765045	5158.31455777334	2089.42002225666	1.30302646993204	5.08760548523942e-247	2.52921827356203e-243	CEBPD	4	79872421	79873989	+	1295	protein_coding	CCAAT/enhancer binding protein delta [Source:HGNC Symbol;Acc:HGNC:1835]	-
ENSSSCG00000008510	15351.0834930158	17294.2439695196	16734.405667893	16077.8006747406	7343.03893554133	7565.78778594953	7771.68228572681	7624.70917161003	16364.3834512922	7576.30454470693	1.11125013785928	3.65789260085093e-245	1.36384525622727e-241	LTBP1	3	106300751	106724923	-	6143	protein_coding	latent transforming growth factor beta binding protein 1 [Source:HGNC Symbol;Acc:HGNC:6714]	-
ENSSSCG00000013181	5552.47592777239	5656.9340007169	5731.99783703577	5533.26906338475	2833.81813977008	2638.07074115345	2711.30879799053	2831.25326077033	5618.66920722745	2753.6127349211	1.02939914368045	7.37740050466106e-223	2.2005310225303e-219	SERPING1	2	13322843	13338996	-	3882	protein_coding	serpin family G member 1 [Source:HGNC Symbol;Acc:HGNC:1228]	-
ENSSSCG00000003694	56829.0527920593	58466.614754534	61917.3932887726	61405.8635788887	33855.0719068641	33901.4160249759	34274.0355343536	33577.338002313	59654.7311035637	33901.9653671266	0.815304585193271	1.43024756835039e-200	3.55511870572962e-197	EMILIN2	6	103730621	103786896	-	3942	protein_coding	elastin microfibril interfacer 2 [Source:HGNC Symbol;Acc:HGNC:19881]	-
ENSSSCG00000014982	2031.29359425985	2545.10166159942	2447.33874472247	2222.25630847528	667.732942609159	595.420736878352	638.34480050449	590.238974095933	2311.49757726426	622.934363521984	1.89275115983916	1.15212557886035e-195	2.45468584044619e-192	MMP7	9	33213291	33224915	-	2385	protein_coding	matrilysin [Source:RefSeq peptide;Acc:NP_001335724]	-
ENSSSCG00000009216	37983.4470530882	41502.4136088602	38627.5170715495	37378.6493979915	20372.9367656373	20997.5028945208	21437.5621498143	20534.2140061147	38873.0067828724	20835.5539540218	0.899789891053905	2.46443798070109e-192	4.59432850552201e-189	SPP1	8	131077026	131085759	-	2686	protein_coding	secreted phosphoprotein 1 [Source:HGNC Symbol;Acc:HGNC:11255]	-
ENSSSCG00000023807	11384.8827748951	12561.4298755709	11952.3556121923	11962.4007370318	6677.32942609159	6867.99976150061	6758.94494651813	7010.27145169555	11965.2672499225	6828.63639645147	0.809306214873388	4.62866842378768e-155	7.67021787470773e-152	ACO1	10	33934630	34001944	-	7079	protein_coding	aconitase 1 [Source:HGNC Symbol;Acc:HGNC:117]	-
ENSSSCG00000007864	7651.44512890814	7394.84521313919	7502.64880360601	7579.53460380628	4628.60335217713	4309.75672166365	4354.66011832042	4263.18774159844	7532.1184373649	4389.05198343991	0.779001360067611	3.18128151037585e-146	4.74456324457454e-143	GPRC5B	3	25868399	25897626	+	5323	protein_coding	G protein-coupled receptor class C group 5 member B [Source:HGNC Symbol;Acc:HGNC:13308]	-
ENSSSCG00000038912	2640.37405614292	2860.05681349798	2894.15577695396	2831.76105885351	1281.84490649364	1391.81945118883	1298.77765638976	1290.95048345046	2806.58692636209	1315.84812438067	1.09236891911313	3.79869910697541e-144	5.15034531649375e-141	IFITM3	2	125432	129890	-	3818	protein_coding	interferon-induced transmembrane protein 3 [Source:RefSeq peptide;Acc:NP_001188311]	-
ENSSSCG00000000675	869.529009556969	962.782066133016	869.631496615831	865.039368399772	311.608706550941	293.014621302911	286.040317181078	284.072233522107	891.745485176397	293.683969639259	1.60200393697139	2.65051712618222e-114	3.29415103499013e-111	C1R	5	63644321	63681418	+	5252	protein_coding	complement C1r [Source:HGNC Symbol;Acc:HGNC:1246]	-
ENSSSCG00000006588	654.197533133663	743.067843401387	753.311360125815	757.655170943249	179.07383460882	220.700115404436	202.105706734121	200.954802232305	727.057976901028	200.708614744921	1.85620274700455	3.02679611397312e-109	3.47243363413808e-106	S100A9	4	96235327	96239285	-	2177	protein_coding	S100 calcium binding protein A9 [Source:HGNC Symbol;Acc:HGNC:10499]	-
ENSSSCG00000036383	1808.78440195577	2127.36174456032	2008.83029366884	2132.76947726151	900.427755942654	879.983013335987	892.35743738344	939.542609389783	2019.43647936161	903.077704012966	1.16176837907788	1.81780019922433e-105	1.9364765836594e-102	LGALS3BP	12	3212470	3222850	+	2337	protein_coding	galectin 3 binding protein [Source:HGNC Symbol;Acc:HGNC:6564]	-
ENSSSCG00000016678	5869.32081450954	5996.40661952972	5884.3218252965	5847.46727075754	3945.6946608723	3757.53685843894	3794.7279144177	3826.55819748112	5899.37913252333	3831.12940780251	0.622919719669721	2.22035594463281e-104	2.20762590388358e-101	NOD1	18	42432333	42509516	+	3572	protein_coding	nucleotide-binding oligomerization domain-containing protein 1 [Source:RefSeq peptide;Acc:NP_001107749]	-
ENSSSCG00000036883	3579.62944854172	3746.45754039811	3764.71044925622	3615.26798103629	5876.0498949606	6667.02178406848	6168.08946508232	6565.22495251092	3676.51635480808	6319.09652415558	-0.781339484396478	4.46563124665135e-95	4.16252652578489e-92	FABP3	6	87941137	87951610	-	2797	protein_coding	Fatty acid-binding protein, heart [Source:UniProtKB/Swiss-Prot;Acc:O02772]	-
ENSSSCG00000031904	1294.03963450577	1443.70160945117	1399.5343406259	1364.17702694769	652.557193913496	642.378208240998	599.690703588128	651.261898334016	1375.36315288263	636.47200101916	1.11140468616109	1.90413926774988e-92	1.67049017877775e-89	UGT8	8	108230635	108418077	-	7396	protein_coding	UDP glycosyltransferase 8 [Source:HGNC Symbol;Acc:HGNC:12555]	-
ENSSSCG00000002135	1965.66876334989	2005.71738948572	2074.37576740528	2108.90632227117	3390.26225861105	3482.36607625383	3517.52281938893	3284.71671502229	2038.66706062802	3418.71696731902	-0.745665467161697	5.48015161394071e-91	4.54061006501732e-88	PNP	7	78426839	78447146	-	1917	protein_coding	purine nucleoside phosphorylase [Source:HGNC Symbol;Acc:HGNC:7892]	-
ENSSSCG00000029944	21138.3732688879	20444.7384680019	21324.4351808164	20714.2128297385	28273.4315365993	29282.6791417461	29648.7967376186	29869.6692951578	20905.4399368612	29268.6441777805	-0.485435289021258	1.30726114140703e-88	1.02613119278655e-85	FASN	12	922418	937560	+	8008	protein_coding	Sus scrofa fatty acid synthase (FASN), mRNA. [Source:RefSeq mRNA;Acc:NM_001099930]	-
ENSSSCG00000023080	4468.64082977508	4363.16613124139	4335.23302346915	4323.20824574967	2835.8415729295	2929.20706360186	2809.60064443499	2802.84603741812	4372.56205755882	2844.37382959612	0.619745277670452	7.63851862813976e-87	5.69604334100382e-84	TPP1	9	3135562	3143715	+	4676	protein_coding	tripeptidyl peptidase 1 [Source:HGNC Symbol;Acc:HGNC:2073]	-
ENSSSCG00000017578	34901.130776286	35318.3540694867	36611.3013723892	37148.9665312095	51668.365725833	52853.4514669399	56771.8243424452	55399.3461337279	35994.9381873429	54173.2469172365	-0.589718113523628	2.05613799801105e-85	1.4602496239208e-82	ITGA3	12	26235324	26271561	+	7777	protein_coding	integrin subunit alpha 3 [Source:HGNC Symbol;Acc:HGNC:6139]	-
ENSSSCG00000007115	2207.66032733037	2329.1593568546	2310.70874313102	2209.33043285551	1330.40730231976	1306.35685330881	1306.50847577303	1260.43902133142	2264.21471504288	1300.92791318326	0.79969613552477	4.22186257941496e-84	2.8620390231543e-81	THBD	17	30220162	30223499	-	3338	protein_coding	Sus scrofa thrombomodulin (THBD), mRNA. [Source:RefSeq mRNA;Acc:NM_001130732]	-
ENSSSCG00000035297	5244.85953288195	5970.94617311876	6107.73034141225	5989.65190257497	3006.82167490064	3273.87490340368	3148.65229452993	3399.39772781455	5828.29698749698	3207.1866501622	0.861984957624136	7.13649397285407e-84	4.62755091787589e-81	ISG12(A)	7	115356203	115365452	+	5117	protein_coding	uncharacterized protein LOC100153902 [Source:RefSeq peptide;Acc:NP_001185850]	-
ENSSSCG00000017146	4827.52662381393	5661.64889820042	5578.75067308861	5545.20064087992	2629.45139066849	2918.87641990208	2936.60696287446	3033.26018238605	5403.28170899572	2879.54873895777	0.908421373098355	1.83993723130978e-82	1.14336766115642e-79	RNF213	12	2087484	2212102	-	18924	protein_coding	ring finger protein 213 [Source:HGNC Symbol;Acc:HGNC:14539]	-
ENSSSCG00000008443	1599.60525343027	1768.08655631675	1663.56258694451	1520.28183250948	773.963183478798	732.536553257278	826.093271241105	813.288283379958	1637.88405730025	786.470322839285	1.06042805978339	3.10534568073955e-82	1.85252501930199e-79	EPAS1	3	94167752	94253662	-	2861	protein_coding	Sus scrofa endothelial PAS domain protein 1 (EPAS1), mRNA. [Source:RefSeq mRNA;Acc:NM_001097420]	-
ENSSSCG00000032857	2690.61806730836	2933.60921424076	2797.22232987895	2539.43741022186	1521.62173588511	1542.0833595493	1562.72991819006	1479.27985308179	2740.22175541248	1526.42871667656	0.844575968955034	3.59179027242768e-80	2.0603061585764e-77	S100A12	4	96225329	96229939	+	4163	protein_coding	Protein S100-A12 [Source:UniProtKB/Swiss-Prot;Acc:P80310]	-
ENSSSCG00000005979	17659.231842677	18279.6575435735	18754.3140697989	18512.8367818797	25363.7346533509	27206.2197580899	27936.9724456083	27160.4618828637	18301.5100594823	26916.8471849782	-0.556432272274204	5.02115605577024e-79	2.77353783021324e-76	ANXA13	4	15707607	15768069	+	4591	protein_coding	annexin A13 [Source:HGNC Symbol;Acc:HGNC:536]	-
ENSSSCG00000003561	16328.2782407844	15619.5123833764	15965.4003210979	16333.3352927621	21874.3241699282	21993.9404368361	23121.7763725986	22211.2923032785	16061.6315595052	22300.3333206604	-0.473418802390368	2.84794160764335e-78	1.51693575487118e-75	ZDHHC18	6	84153717	84189994	+	6365	protein_coding	zinc finger DHHC-type containing 18 [Source:HGNC Symbol;Acc:HGNC:20712]	-
ENSSSCG00000011700	494.237007790636	531.840436140079	460.664667527919	450.41705044264	147.710620637784	133.359218669915	102.709457520619	111.524654642012	484.289790475318	123.825987867582	1.96239496352061	6.41061834790658e-77	3.29682627726478e-74	CP	13	89396807	89463547	-	7621	protein_coding	ceruloplasmin [Source:HGNC Symbol;Acc:HGNC:2295]	-
ENSSSCG00000021220	3466.83677041523	3228.76179670857	3463.75517548046	3412.43116361841	5057.57118197453	5003.78814840356	5066.99990435052	5098.57053203011	3392.94622655567	5056.73244168968	-0.575743332743273	4.59826212162724e-76	2.28594937606495e-73	CKB	AEMK02000452.1	2070838	2074138	-	1666	protein_coding	creatine kinase B [Source:HGNC Symbol;Acc:HGNC:1991]	-
ENSSSCG00000005997	1838.52065346185	1903.87560384188	1898.0492112974	1968.71028670293	1095.68905582685	1009.58563429689	914.445492764218	1019.50368252934	1902.28893882601	1009.80596635432	0.91262774646507	9.56878935724196e-76	4.60351369270667e-73	COL14A1	4	18690198	19180122	-	14822	protein_coding	collagen type XIV alpha 1 chain [Source:HGNC Symbol;Acc:HGNC:2191]	-
ENSSSCG00000015657	3052.5800252961	2906.26280883639	2866.4605063611	3144.9649681017	1890.89828747957	1798.47115318934	1740.53876400532	1721.26731126729	2992.56707714882	1787.79387898538	0.742308008036511	1.44411578612019e-71	6.73048213568639e-69	PIGR	9	67552807	67574827	-	4641	protein_coding	polymeric immunoglobulin receptor [Source:HGNC Symbol;Acc:HGNC:8968]	-
ENSSSCG00000004894	11355.146523389	11775.9279548179	11558.1595940873	12038.9616926258	15729.1576647645	16621.0665635222	16144.1596778108	15955.3904494917	11682.04894123	16112.4435888973	-0.463944767776621	7.75165855031413e-70	3.50327986725409e-67	SERPINB5	1	158167516	158196115	-	3232	protein_coding	serpin family B member 5 [Source:HGNC Symbol;Acc:HGNC:8949]	-
ENSSSCG00000016872	6418.92877338045	7011.05255798136	6910.89318860521	7168.88947834754	10031.169887833	11016.2227816768	10341.6275292804	10723.2007557678	6877.44099957864	10528.0552386395	-0.614273618505995	3.62788010831527e-68	1.59135893927688e-65	HMGCS1	16	27936229	27957227	-	5974	protein_coding	3-hydroxy-3-methylglutaryl-CoA synthase 1 [Source:HGNC Symbol;Acc:HGNC:5007]	-
ENSSSCG00000015175	1404.78153666633	1537.0565796247	1359.83778610947	1433.77789566951	766.881167420822	768.224231492889	713.444188799136	773.30774681018	1433.8634495175	755.464333630757	0.923704065979072	1.73033103131298e-67	7.37318771457192e-65	VWA5A	9	51017995	51111209	+	6769	protein_coding	von Willebrand factor A domain containing 5A [Source:HGNC Symbol;Acc:HGNC:6658]	-
ENSSSCG00000000488	2125.62928869292	2357.44874175567	2339.32718941031	2344.55497780076	3544.0431787271	3565.01122585209	3510.8964027747	3592.98769436295	2291.74004941492	3553.23462542921	-0.632167794222406	2.51017157326177e-66	1.03990830121184e-63	MDM2	5	33087010	33164514	+	5367	protein_coding	MDM2 proto-oncogene [Source:HGNC Symbol;Acc:HGNC:6973]	-
ENSSSCG00000009565	4882.8975748942	4582.88035397302	4755.27796079421	4395.79200884528	3088.77071785722	3009.03476491836	3104.47618376838	3015.37415286799	4654.21197462668	3054.41395485299	0.607785782350388	2.74474339548724e-66	1.10635413514315e-63	GAS6	11	78849088	78881970	-	2914	protein_coding	growth arrest-specific protein 6 precursor [Source:RefSeq peptide;Acc:NP_001302671]	-
ENSSSCG00000040746	1550.3866302478	1659.64391419599	1515.85447711592	1581.92831623453	898.404322783232	719.388461275737	710.13098049202	744.900523457969	1576.95333444856	768.20607200224	1.03720976171726	4.24873171857638e-65	1.66751539081179e-62	LRP2	15	75562237	75754573	-	18656	protein_coding	LDL receptor related protein 2 [Source:HGNC Symbol;Acc:HGNC:6694]	-
ENSSSCG00000015781	2777.77604586065	2705.40817603881	2618.12624671178	2800.93781699099	1817.04297716068	1653.84214139239	1665.43937571068	1640.25411874431	2725.56207140055	1694.14465325202	0.68553803856707	2.58331799349706e-62	9.8788729628244e-60	ENPP6	15	45357680	45441075	-	1635	protein_coding	ectonucleotide pyrophosphatase/phosphodiesterase 6 [Source:HGNC Symbol;Acc:HGNC:23409]	-
ENSSSCG00000024351	6448.66502488653	6995.96488603413	6608.0915634566	7020.73905778252	9370.51896128187	9758.7016985851	9664.62863185951	9656.35170098481	6768.36513303994	9612.55024817782	-0.506043546512873	6.52069368754761e-62	2.43124064140213e-59	MET	18	29426051	29541348	-	6621	protein_coding	MET proto-oncogene, receptor tyrosine kinase [Source:HGNC Symbol;Acc:HGNC:7029]	-
ENSSSCG00000007067	16233.9425463513	16468.1939304084	16787.9498577058	16212.0309215612	11997.9469187909	12240.8736348146	12752.5387740923	12305.5883084243	16425.5293140067	12324.2369090305	0.414691319432481	1.33076567261162e-61	4.8407412783731e-59	JAG1	17	19588020	19630085	-	9392	protein_coding	jagged 1 [Source:HGNC Symbol;Acc:HGNC:6188]	-
ENSSSCG00000021585	1681.63629206772	1717.16566349483	1685.7188034188	1596.84278810349	1015.76344602969	994.559243460843	956.412797987697	963.741355208333	1670.34088677121	982.619210671641	0.765005362124974	1.89359612397816e-61	6.72406966500246e-59	OXTR	13	65133970	65154790	-	6825	protein_coding	oxytocin receptor [Source:HGNC Symbol;Acc:HGNC:8529]	-
ENSSSCG00000035038	3422.7450871476	3472.99348635445	3515.45301392047	3772.36708472268	2365.39336336396	2102.75556761929	2217.64076023013	2183.14772058656	3545.8896680363	2217.23435294999	0.677654785998266	2.41801185779467e-61	8.38656484817435e-59	CGNL1	1	114424151	114598931	-	6977	protein_coding	cingulin like 1 [Source:HGNC Symbol;Acc:HGNC:25931]	-
ENSSSCG00000005267	22201.7006072258	22875.7396105003	22711.0450618323	23160.1862162482	29076.7345008898	30519.5389374382	29935.9414575687	29343.6096034502	22737.1678739517	29718.9561248367	-0.386344075326506	5.51193995949173e-61	1.86829710354227e-58	ANXA1	1	226413516	226431961	+	4289	protein_coding	annexin A1 [Source:RefSeq peptide;Acc:NP_001157470]	-
ENSSSCG00000008913	4479.92009758773	4603.62590290047	4464.47761956917	4510.13629317398	3123.16908156739	3079.47097196233	3282.28502958364	3064.82376388851	4514.53997830784	3137.43721175047	0.525548007502856	6.97741948254504e-61	2.3124718702817e-58	IGFBP7	8	56279895	56357881	-	4373	protein_coding	insulin-like growth factor-binding protein 7 precursor [Source:RefSeq peptide;Acc:NP_001157273]	-
ENSSSCG00000010312	1128.9521692479	1222.10142772614	1249.97987942445	1225.96958762864	1984.98792939268	2272.74161395207	2493.74145248986	2328.34019549786	1206.75076600678	2269.95279783312	-0.910488073094561	1.70229180357847e-59	5.51912607794984e-57	PLAU	14	76629275	76635894	+	3134	protein_coding	Sus scrofa plasminogen activator, urokinase (PLAU), mRNA. [Source:RefSeq mRNA;Acc:NM_213945]	-
ENSSSCG00000030548	1146.38376495836	1521.02592818076	1403.22704337162	1302.53054322265	583.760466493159	631.108415113963	572.080634362156	649.157659567185	1343.29181993335	609.026793884116	1.14146298423498	8.12708031378411e-58	2.57887820850588e-55	HERC5	8	130529324	130590841	-	7888	protein_coding	HECT and RLD domain containing E3 ubiquitin protein ligase 5 [Source:HGNC Symbol;Acc:HGNC:24368]	-
ENSSSCG00000005512	659.324473048503	743.067843401387	635.144872262942	676.122724726259	310.59698997123	281.744828175876	239.655400881444	270.394681537709	678.414978359773	275.597975141565	1.2972441518524	1.32305043820854e-57	4.11082796571713e-55	C5	1	260995666	261133505	-	6889	protein_coding	complement C5 [Source:HGNC Symbol;Acc:HGNC:1331]	-
ENSSSCG00000014909	4800.86653625675	5065.68585628458	4756.20113648064	4959.55904549203	3481.31675078503	3432.59115660942	3524.14923600316	3418.33587671602	4895.5781436285	3464.09825502841	0.499208225398249	4.32008929857057e-57	1.28883448961412e-54	-	9	19615317	19734700	-	10943	protein_coding		-
ENSSSCG00000000194	4210.24305806712	3989.7462505473	3823.79369318766	4057.73064648215	5717.210391946	5818.03070183184	5673.31702455288	5637.2556563387	4020.37841207105	5711.45344366736	-0.507170709000087	4.32088805690668e-57	1.28883448961412e-54	-	5	15153184	15270100	+	2386	protein_coding		-
ENSSSCG00000030642	4971.08094142946	4954.41427567372	5047.92465339211	4970.4963248626	6872.59072597579	6799.44185331114	6566.77886470536	6634.66483181632	4985.97904883947	6718.36906895215	-0.430436879576783	5.99882521547031e-56	1.75424469144165e-53	PCNA	17	14136886	14185276	-	2443	protein_coding	proliferating cell nuclear antigen [Source:RefSeq peptide;Acc:NP_001278854]	-
ENSSSCG00000011033	49553.9250529005	49085.8547213399	50083.2041644432	50141.4601253243	61418.2784045064	64825.7283655601	65301.1269277327	64225.5756411981	49716.1110160019	63942.6773347493	-0.363053456848253	9.54809877284701e-56	2.73846817496616e-53	VIM	10	43517283	43530623	+	6529	protein_coding	vimentin [Source:HGNC Symbol;Acc:HGNC:12692]	-
ENSSSCG00000013595	3127.43334805278	3288.16950500081	3203.41963190757	3087.29567687505	2202.50699403051	2037.95425713884	2169.04703839242	2042.16372320892	3176.57954045905	2112.91800319267	0.588924003348405	1.74046304134563e-54	4.89759732049599e-52	CERS4	2	71004419	71047932	-	1762	protein_coding	ceramide synthase 4 [Source:HGNC Symbol;Acc:HGNC:23747]	Homeobox
ENSSSCG00000033608	4002.08929752459	4113.27656461529	4130.28802108198	4210.85255767015	2756.92767971206	2728.22908616973	2975.26105979083	2897.53678192549	4114.126610223	2839.48865189953	0.535880535592978	2.23962620667827e-53	6.18551578637032e-51	LOXL2	14	7435033	7540958	-	4684	protein_coding	lysyl oxidase like 2 [Source:HGNC Symbol;Acc:HGNC:6666]	-
ENSSSCG00000023118	4126.16124346373	4589.48121044994	4283.53518502915	4405.73499009125	3021.9974235963	3003.39986835484	2989.61829578833	2949.09063171284	4351.22815725852	2991.02655486308	0.540934280939696	2.7297092858836e-53	7.40197896175782e-51	BZW2	9	85886158	85947430	+	3613	protein_coding	basic leucine zipper and W2 domains 2 [Source:HGNC Symbol;Acc:HGNC:18808]	-
ENSSSCG00000006530	2719.32893083146	2766.70184332445	2843.38111420038	2675.65625329171	1807.93752794328	1904.59503846892	1858.70986029249	1820.16653330832	2751.267035412	1847.85224000325	0.574245176315829	2.90067037625782e-53	7.72510678419806e-51	EFNA1	4	94665567	94674071	-	5114	protein_coding	ephrin A1 [Source:HGNC Symbol;Acc:HGNC:3221]	-
ENSSSCG00000017416	353.758854124003	479.976563821454	483.744059688636	463.342926062407	102.183374550796	110.819632415845	103.813860289658	157.817907512282	445.205600924125	118.658693692145	1.90997847164479	3.81235499693783e-53	9.97499340777734e-51	DHX58	12	20647691	20658777	+	4808	protein_coding	DExH-box helicase 58 [Source:HGNC Symbol;Acc:HGNC:29517]	-
ENSSSCG00000006887	13927.844972656	14148.4643685208	14297.2218557212	13606.969835116	18097.5861778676	19580.3264087961	19978.6460919139	19124.3740323383	13995.1252580035	19195.233177729	-0.455707970772724	4.97791095264869e-53	1.28000972323798e-50	CNN3	4	122504419	122528352	+	2031	protein_coding	calponin 3 [Source:HGNC Symbol;Acc:HGNC:2157]	-
ENSSSCG00000006296	4546.57031648066	4461.23599889843	4603.8771482199	4692.09284997532	6214.97494916373	6235.01304753214	6194.59513153925	6039.16526080331	4575.94407839358	6170.93709725961	-0.431586661496509	7.90200880331362e-53	1.99746710665456e-50	ATP1B1	4	81894724	81937400	-	2618	protein_coding	Sodium/potassium-transporting ATPase subunit beta-1 [Source:UniProtKB/Swiss-Prot;Acc:P05027]	-
ENSSSCG00000002311	1714.4487075227	1709.62182752121	1790.96083167167	1873.25766674158	1067.36099159494	1014.28138143315	1105.50717180795	1106.8295913528	1772.07225836429	1073.49478404721	0.724264553848002	2.02833429054766e-52	5.0417629348713e-50	SUSD6	7	93253722	93344188	+	5449	protein_coding	sushi domain containing 6 [Source:HGNC Symbol;Acc:HGNC:19956]	-
ENSSSCG00000016857	2219.96498312599	2522.47015367857	2287.62935097031	2159.61552662564	1432.59067687056	1350.4968763897	1414.73994713884	1359.33824337245	2297.42000360012	1389.29143594289	0.726423798804941	6.40448808336284e-52	1.56584484057825e-49	DAB2	16	24514722	24777242	-	7817	protein_coding	DAB2, clathrin adaptor protein [Source:HGNC Symbol;Acc:HGNC:2662]	-
ENSSSCG00000016057	5085.92439552189	6165.19994943943	5692.30128251934	5828.57560639019	3660.39058539385	3662.68276628639	3589.30899937646	3666.63605120201	5693.00030846771	3644.75460056468	0.643562990012982	1.2110836598599e-50	2.91324221018557e-48	STAT1	15	95593185	95646293	-	13049	protein_coding	signal transducer and activator of transcription 1 [Source:HGNC Symbol;Acc:HGNC:11362]	STAT
ENSSSCG00000003578	856.198965778383	849.624526528743	840.089874650113	811.34726967151	416.827230840869	454.548322790414	456.11834361307	418.743514599254	839.315159157187	436.559352960902	0.942903291596277	3.06749570370933e-50	7.26168744843189e-48	FGR	6	84809531	84830399	-	3661	protein_coding	FGR proto-oncogene, Src family tyrosine kinase [Source:HGNC Symbol;Acc:HGNC:3697]	-
ENSSSCG00000033657	3382.75495581184	3534.2871536401	3472.06375665832	3401.49388424784	4823.86465206132	5288.3504248612	5760.56484330696	5296.36897611217	3447.64993758953	5292.28722408541	-0.617782679692066	3.16639221675079e-50	7.37868336259708e-48	GREM1	1	136617105	136629292	+	3871	protein_coding	gremlin 1, DAN family BMP antagonist [Source:HGNC Symbol;Acc:HGNC:2001]	-
ENSSSCG00000006197	1170.9930765496	1219.27248923603	1235.20906844159	1093.72793705718	700.107873159906	636.74331167748	641.658008811607	614.437719914483	1179.8006428211	648.236728390869	0.86426014570811	5.99676909538784e-50	1.37593560444022e-47	SULF1	4	65595949	65778884	-	6030	protein_coding	sulfatase 1 [Source:HGNC Symbol;Acc:HGNC:20391]	-
ENSSSCG00000010461	329.149542532768	342.301557302923	324.957841622901	267.466195516711	90.0427755942654	100.488988716062	85.0390132159961	75.7525956058952	315.968784243826	87.8308432830548	1.84336942061792	8.74877414142599e-50	1.97695784159435e-47	ANKRD1	14	102591057	102613145	-	5405	protein_coding	ankyrin repeat domain 1 [Source:HGNC Symbol;Acc:HGNC:15819]	-
ENSSSCG00000017957	20706.6849280583	21097.2802797198	20845.3069995599	21464.9079138095	26020.3387135833	26046.3702154325	26000.9543914831	25922.117368584	21028.5450302869	25997.4451722707	-0.306028292986491	2.51240904998452e-49	5.53423713079839e-47	EIF4A1	12	52868366	52874874	+	3507	protein_coding	eukaryotic translation initiation factor 4A1 [Source:HGNC Symbol;Acc:HGNC:3282]	-
ENSSSCG00000032527	9590.45380470086	9885.25406392987	9932.44721028633	9891.27774349533	7545.3822514835	7491.59498119655	7761.74266080546	7620.50069407637	9824.8582056031	7604.80514689047	0.369874875302678	2.5233212075519e-49	5.53423713079839e-47	FOSL2	3	110819947	110842850	-	5971	protein_coding	FOS like 2, AP-1 transcription factor subunit [Source:HGNC Symbol;Acc:HGNC:3798]	-
ENSSSCG00000029005	4554.77342034441	4521.58668668737	4433.0896462306	4569.79418064983	6534.67738835236	6365.5548179203	5933.95607804607	6186.46197448144	4519.81098347805	6255.16256470004	-0.469299928053406	8.26868320358111e-49	1.7872339318581e-46	-	12	14283087	14297591	+	3174	protein_coding		-
ENSSSCG00000004570	5829.33068317378	6128.42374906804	5674.76094447719	5719.20281268447	4290.6900145537	4224.29412378364	4203.35693896209	4315.7937107692	5837.92954735087	4258.53369701716	0.455138308785098	9.77033138837285e-49	2.08163889037418e-46	-	1	108985778	109019044	-	6991	protein_coding		-
ENSSSCG00000005229	5539.1458839938	5631.47355430594	5333.18594049857	5349.32391033422	4130.83879495939	3977.29782441612	3927.25624670237	3933.87437458947	5463.28232228314	3992.31681016684	0.452331953787963	2.22049899473379e-48	4.66429887429011e-46	VLDLR	1	219175738	219210338	-	6637	protein_coding	very low density lipoprotein receptor [Source:HGNC Symbol;Acc:HGNC:12698]	-
ENSSSCG00000006590	341.454198328385	429.055670999532	484.667235375065	384.793374219209	121.405989565302	137.115816378926	118.171096287163	139.931877994223	409.992619730548	129.156195056404	1.66668021201377	1.09944739154354e-47	2.27738311076116e-45	S100A8	4	96209659	96210602	+	396	protein_coding	Sus scrofa S100 calcium binding protein A8 (S100A8), mRNA. [Source:RefSeq mRNA;Acc:NM_001160271]	-
ENSSSCG00000014565	492.186231824699	602.563898392749	634.221696576514	568.738527269735	262.034594145109	217.882667122678	209.836526117393	224.10142866744	574.427588515924	228.463804013155	1.3307365639264	1.73601953832033e-47	3.546711697878e-45	-	2	123430	154982	+	3107	protein_coding		-
ENSSSCG00000038970	892.087545182267	966.553984119825	952.717308394414	913.759976505047	1448.77814214593	1535.50931355853	1529.59783511889	1488.74892753252	931.279703550388	1500.65855458897	-0.687552805839035	5.88182602526206e-47	1.18542639649674e-44	BCL2L15	4	106674518	106813974	+	3208	protein_coding	BCL2 like 15 [Source:HGNC Symbol;Acc:HGNC:33624]	-
ENSSSCG00000010455	554.734898785755	480.919543318157	520.671087145784	472.291609183784	233.706529913206	207.552023422895	189.957276274693	193.589966548399	507.15428460837	206.201449039798	1.29608728472485	6.27538277568382e-47	1.24788078288731e-44	SLC16A12	14	101273661	101368158	-	5420	protein_coding	solute carrier family 16 member 12 [Source:HGNC Symbol;Acc:HGNC:23094]	-
ENSSSCG00000006277	2236.37119085348	2162.2519859383	2022.67792896527	2084.04886915623	1440.68440950825	1327.95729013563	1297.67325362072	1260.43902133142	2126.33749372832	1331.688493649	0.674245765047557	1.18161001598142e-46	2.31875418136143e-44	SPIDR	4	79873985	80190797	-	4415	protein_coding	scaffolding protein involved in DNA repair [Source:HGNC Symbol;Acc:HGNC:28971]	-
ENSSSCG00000009844	3361.22180816951	3329.66060285571	3285.58226799973	3364.70485363773	4400.96712174219	4468.4729748694	4648.43125488477	4566.19812402202	3335.29238316567	4521.01736887959	-0.438644444910874	3.23981718034153e-46	6.27514719839137e-44	HSPB8	14	33608080	33640792	-	6343	protein_coding	heat shock protein family B (small) member 8 [Source:HGNC Symbol;Acc:HGNC:30171]	-
ENSSSCG00000004058	18789.2093999079	18386.2142267008	18053.6237237996	18062.4197314371	22600.7366741606	22944.3596572161	23471.872050384	22906.743215716	18322.8667704613	22980.9278993692	-0.326794522594261	3.85663018125722e-46	7.37407468247053e-44	EZR	1	8403355	8452747	+	2783	protein_coding	ezrin [Source:HGNC Symbol;Acc:HGNC:12691]	-
ENSSSCG00000009501	12677.8970214179	12530.3115521797	12280.0829808745	12267.6502612832	9990.70122464462	9802.84172166599	9844.64628321285	9868.87981643468	12438.9854539388	9876.76726148953	0.332709301784956	3.93756530068901e-46	7.43352517651594e-44	DZIP1	11	65148041	65201676	-	2720	protein_coding	DAZ interacting zinc finger protein 1 [Source:HGNC Symbol;Acc:HGNC:20908]	-
ENSSSCG00000025240	1217.13553578316	1212.67163275912	1115.19622920586	1001.25821146962	631.311145739569	577.576897760546	593.064286973895	526.059691707606	1136.56540230444	582.003005545404	0.965376340027146	4.79546747296484e-46	8.9399502364747e-44	DDIT4L	8	120371093	120378878	+	5687	protein_coding	DNA damage inducible transcript 4 like [Source:HGNC Symbol;Acc:HGNC:30555]	-
ENSSSCG00000035634	1929.78018394601	1976.48502508795	1796.49988579024	1875.24626299077	1143.23973507326	1266.91257736419	1118.76000503642	1198.36397770993	1894.50283945374	1181.81907379595	0.679373072734942	8.01599276834821e-46	1.4759322981129e-43	-	13	86649586	86869574	-	5725	protein_coding	phospholipid scramblase 1 [Source:RefSeq peptide;Acc:NP_001233142]	-
ENSSSCG00000015135	2454.77883122569	2449.86073243249	2390.10185216389	2608.04398081908	1727.00020156642	1665.11193451943	1569.35633480429	1630.78504429358	2475.69634916029	1648.06337879593	0.586123012032067	4.35013076717756e-45	7.91193295874221e-43	SORL1	9	48434915	48653667	+	12951	protein_coding	sortilin related receptor 1 [Source:HGNC Symbol;Acc:HGNC:11185]	-
ENSSSCG00000012591	2033.34437022579	2049.09444633403	1961.74833366098	1961.75019983075	1299.04408834873	1386.18455462531	1230.30468470935	1310.94075173535	2001.48433751289	1306.61851985468	0.613816409185132	1.7850541764047e-44	3.20750578155419e-42	AMOT	X	92581998	92647857	-	7706	protein_coding	angiomotin [Source:HGNC Symbol;Acc:HGNC:17810]	-
ENSSSCG00000000496	6670.14882920764	7047.82875835275	6936.74210782522	6900.42898470623	9045.75793919469	9198.96863994236	8709.32023664085	8985.0995343659	6888.78717002296	8984.78658753595	-0.383303571390649	3.52544698625765e-44	6.2593471848865e-42	CCT2	5	33858639	33875661	+	3937	protein_coding	chaperonin containing TCP1 subunit 2 [Source:HGNC Symbol;Acc:HGNC:1615]	-
ENSSSCG00000016998	22386.2704441601	23994.1132935892	23193.8659458345	23405.7778530237	30550.8055575285	30740.2390528426	29027.0179786497	29729.7374171636	23245.0068841519	30011.9500015461	-0.368648617227076	5.72526003010456e-44	1.00454738928211e-41	NPM1	16	52765297	52781862	-	5700	protein_coding	nucleophosmin 1 [Source:HGNC Symbol;Acc:HGNC:7910]	-
ENSSSCG00000007161	3339.68866052718	3160.867272946	3172.95483425543	3273.22942617477	2367.41679652338	2143.13899299116	2028.78788672448	2146.32354216703	3236.68504847584	2171.41680460151	0.575113221755651	4.24577770704511e-43	7.36296845614776e-41	LZTS3	17	32508186	32518523	+	9019	protein_coding	leucine zipper tumor suppressor family member 3 [Source:HGNC Symbol;Acc:HGNC:30139]	-
ENSSSCG00000011239	539.354079041233	616.708590843283	555.751763230075	608.510452253633	278.222059420483	246.057149940265	271.683081183572	285.124352905522	580.081221342056	270.271660862461	1.1038811156681	6.24700094317315e-43	1.07089393179867e-40	-	13	21941586	22021791	+	8754	protein_coding		-
ENSSSCG00000000033	7198.22364043623	7127.98201557244	7004.13393293451	6780.11891162994	5384.35563722113	5119.30352795567	5440.28804028567	5198.52187345456	7027.61462514328	5285.61726972926	0.411278575770423	1.3831803986534e-42	2.34417641653601e-40	TSPO	5	5723190	5735131	-	833	protein_coding	Sus scrofa translocator protein (TSPO), mRNA. [Source:RefSeq mRNA;Acc:NM_213753]	-
ENSSSCG00000034502	3102.82403646154	3042.05185636152	2965.24030480897	3274.22372429937	2238.92879090011	2013.53637203026	2078.48601133123	2084.24849854553	3096.08498048285	2103.79991820178	0.557317766006082	3.05142479754491e-42	5.11336510456008e-40	H6PD	6	69666378	69700298	+	7633	protein_coding	hexose-6-phosphate dehydrogenase/glucose 1-dehydrogenase [Source:HGNC Symbol;Acc:HGNC:4795]	-
ENSSSCG00000023379	881.833665352586	1144.77710899655	1062.57521507943	1021.14417396157	462.354476927857	476.148759617231	504.712065450782	570.248705811044	1027.58254084753	503.366001951729	1.0316044728945	3.73097213354681e-42	6.18263537774634e-40	UBE2L6	2	13353854	13369332	+	1582	protein_coding	ubiquitin/ISG15-conjugating enzyme E2 L6 [Source:RefSeq peptide;Acc:NP_001233144]	-
ENSSSCG00000017754	3980.55614988226	4442.37640896438	4665.72991921063	4585.70295064339	2759.96282945119	2910.4240750568	2947.65099056485	3057.4589282046	4418.59135717516	2918.87420581936	0.598698478952748	6.57443334760583e-42	1.07748460380432e-39	-	12	44140505	44173633	+	2195	protein_coding	galectin-9 isoform 1 [Source:RefSeq peptide;Acc:NP_999097]	-
ENSSSCG00000033018	9398.70625188582	9806.04378620688	9781.04639771203	9770.96767041904	12144.645822849	13109.5868550235	13509.054670884	12961.058684292	9689.19102655594	12931.0865082621	-0.416206815299665	1.44058235996167e-41	2.33530927352917e-39	TM4SF1	13	89588362	89600707	-	6289	protein_coding	transmembrane 4 L six family member 1 [Source:HGNC Symbol;Acc:HGNC:11853]	-
ENSSSCG00000016077	16696.39252667	17337.6210263679	16815.6451282987	17638.8487303586	21697.2737684788	22265.3546213122	21178.0274990902	21592.6461058304	17122.1268529238	21683.3254986779	-0.340836568773398	1.58392730547868e-41	2.54007439074291e-39	HSPD1	15	101321360	101373878	-	7020	protein_coding	60 kDa heat shock protein, mitochondrial [Source:RefSeq peptide;Acc:NP_001241645]	-
ENSSSCG00000014338	7476.10378382059	7366.55582823812	7414.94711339528	7676.97582001683	9543.52249641242	9706.10933065893	9303.48892638378	9502.74227100619	7483.6456363677	9513.96575611533	-0.346629485037878	1.65105904802512e-41	2.61956325981347e-39	HSPA9	2	140515243	140532443	-	3526	protein_coding	heat shock protein family A (Hsp70) member 9 [Source:HGNC Symbol;Acc:HGNC:5244]	-
ENSSSCG00000010554	31196.4039938222	31917.0270248817	32032.3499677029	32387.2728125124	38317.7537399686	40303.5976705591	39248.2656061048	39387.1412375318	31883.2634497298	39314.1895635411	-0.302262661170018	5.49471841141763e-41	8.62612951451395e-39	SCD	14	111461157	111478031	+	5759	protein_coding	stearoyl-CoA desaturase [Source:HGNC Symbol;Acc:HGNC:10571]	-
ENSSSCG00000012307	1463.22865169551	1595.52130842024	1456.77123318448	1474.544118778	2173.1672132189	2340.36037271428	2215.43195469205	2179.99136243632	1497.51632801956	2227.23772576539	-0.572906656233061	1.30372408787159e-40	2.02538969234551e-38	CCNB3	X	43891245	43992442	+	8828	protein_coding	cyclin B3 [Source:HGNC Symbol;Acc:HGNC:18709]	-
ENSSSCG00000009043	5168.98082214231	5437.21977798528	5357.18850834572	5474.6054740335	7078.9809082368	7041.7424055424	6840.67075142701	6869.28745431791	5359.4986456267	6957.67037988103	-0.376555365486567	1.62746732978664e-40	2.50227296458124e-38	ABCE1	8	83302175	83353437	-	3759	protein_coding	ATP binding cassette subfamily E member 1 [Source:HGNC Symbol;Acc:HGNC:69]	-
ENSSSCG00000017087	1740.08340709691	1857.66960850347	1918.35907639883	2027.37387605418	1211.02474591388	1245.31214053737	1177.29335179548	1188.89490325919	1885.87149201335	1205.63128537648	0.645063582567602	1.68678222196185e-40	2.56700714881011e-38	GM2A	16	71740319	71754975	-	3967	protein_coding	GM2 ganglioside activator [Source:HGNC Symbol;Acc:HGNC:4367]	-
ENSSSCG00000006987	551.65873483685	562.958759531254	491.129465180066	641.322290365348	1015.76344602969	1080.02184134086	1128.69962995777	992.148578560544	561.76731247838	1054.15837397222	-0.908965273374732	2.06807607433735e-40	3.11548349218861e-38	SLC7A2	17	5122265	5271849	+	9012	protein_coding	solute carrier family 7 member 2 [Source:HGNC Symbol;Acc:HGNC:11060]	-
ENSSSCG00000033786	2576.80000119889	2684.66262711136	2735.36955888822	2577.22073895656	3535.94944608941	4024.25529577876	3867.61849717427	3796.04673536208	2643.51323153876	3805.96749360113	-0.525636326642131	2.25868283916489e-40	3.36859958633052e-38	-	2	44890124	44960999	+	2341	protein_coding		-
ENSSSCG00000010035	3676.01591894072	3641.78681626416	3634.54267746977	3674.92586851214	4707.51724539457	4889.2119182787	4864.8941976164	4699.81728571575	3656.8178202967	4790.36016175136	-0.389719168385394	8.86245679170516e-40	1.30866020387615e-37	YWHAH	14	48543691	48557966	+	3672	protein_coding	tyrosine 3-monooxygenase/tryptophan 5-monooxygenase activation protein eta [Source:HGNC Symbol;Acc:HGNC:12853]	-
ENSSSCG00000012163	3860.58575587498	4042.55310236262	3919.80396457624	4010.99863462607	5133.44992545284	5411.37899983133	5147.62130649036	5212.19942543896	3958.48536435998	5226.16241430337	-0.401016935562365	1.32213497196156e-39	1.93316872272889e-37	RPS6KA3	X	16452405	16575342	-	8124	protein_coding	ribosomal protein S6 kinase A3 [Source:HGNC Symbol;Acc:HGNC:10432]	-
ENSSSCG00000029326	3266.88611373644	3213.67412476133	3252.34794328829	3318.96713990625	4417.15458701756	4394.28017011642	4170.22485589093	4448.36075307951	3262.96883042308	4357.5050915261	-0.417758433614945	2.19294887557983e-39	3.17530480877646e-37	CCNB1	16	47338072	47349846	+	3673	protein_coding	G2/mitotic-specific cyclin-B1 [Source:RefSeq peptide;Acc:NP_001164239]	-
ENSSSCG00000004092	1530.90425857141	1594.57832892354	1631.2514379195	1608.77436559866	2223.75304220444	2284.95055650636	2261.81687099169	2269.42151002661	1591.37709775328	2259.98549493227	-0.505650695694329	4.25376407657871e-39	6.10006129212451e-37	MTHFD1L	1	15148470	15329787	-	3038	protein_coding	methylenetetrahydrofolate dehydrogenase (NADP+ dependent) 1 like [Source:HGNC Symbol;Acc:HGNC:21055]	-
ENSSSCG00000004678	410.155193187249	429.055670999532	361.884869080049	307.238120500609	143.66375431894	131.480919815409	136.945943360825	131.514922926901	377.08346344186	135.901385105519	1.47281064704701	7.76424978018054e-39	1.10281924972964e-36	DUOX2	1	126620510	126642480	+	7424	protein_coding	dual oxidase 2 [Source:HGNC Symbol;Acc:HGNC:13273]	-
ENSSSCG00000006540	6298.95837937318	5936.99891123748	6069.88013826867	6206.40889373722	4778.33740597433	4507.91725081402	4736.78347640789	4597.76170552447	6128.06158065414	4655.19995968018	0.396663484824788	8.61051103796671e-39	1.21148265679468e-36	PBXIP1	4	94832270	94848870	+	6977	protein_coding	PBX homeobox interacting protein 1 [Source:HGNC Symbol;Acc:HGNC:21199]	-
ENSSSCG00000016254	559.861838700595	530.897456643377	451.432910663632	455.388541065627	204.366749101591	230.091609676966	226.402567652977	198.850563465475	499.395186768308	214.927872474252	1.21495409746752	8.75148478562531e-39	1.21980975787678e-36	CCL20	15	129172242	129176613	+	1867	protein_coding	C-C motif chemokine ligand 20 [Source:HGNC Symbol;Acc:HGNC:10619]	-
ENSSSCG00000031741	7359.20955376222	7394.84521313919	7482.33893850458	7439.33856823804	9754.97126157199	9281.61378954061	9250.47759346992	9278.64084233875	7418.93306841101	9391.42587173032	-0.340141561197077	8.84918763599376e-39	1.22200726299269e-36	-	3	126356655	126365644	-	3735	protein_coding		-
ENSSSCG00000039651	225.585356252987	265.92021807004	252.026962395034	236.642953654191	78.9138932174461	77.9494024619924	68.4729716804125	79.961073139556	245.043872593063	76.3243351248518	1.68195197329491	1.29231545020597e-38	1.7682195068231e-36	SLC2A5	6	69507826	69535528	-	2307	protein_coding	solute carrier family 2 member 5 [Source:HGNC Symbol;Acc:HGNC:11010]	-
ENSSSCG00000007027	1451.94938388286	1460.67524039181	1551.85832888664	1459.62964690904	2271.30372145085	2123.41685501885	2229.78919068956	2077.93578224504	1481.02815001759	2175.61138735108	-0.554159035463972	1.67713413468779e-38	2.27388895315761e-36	SLC20A2	17	11436674	11486382	-	2015	protein_coding	solute carrier family 20 member 2 [Source:HGNC Symbol;Acc:HGNC:10947]	-
ENSSSCG00000009125	5604.77071490376	5793.66602773873	5938.7891907958	5910.10805260718	4382.75622330739	4502.2823542505	4402.1494373891	4550.41633327079	5811.83349651137	4459.40108705444	0.38223515115418	5.07619045072068e-38	6.82038778216651e-36	ANK2	8	109316072	109519235	-	11722	protein_coding	ankyrin 2 [Source:HGNC Symbol;Acc:HGNC:493]	-
ENSSSCG00000015136	1851.85069724043	1981.19992257146	2006.98394229598	1964.73309420454	2672.95520359606	2735.74228158776	2712.41320075956	2727.09344181223	1951.1919140781	2712.0510319389	-0.474483793701472	1.11096023592523e-37	1.47936258558829e-35	UBASH3B	9	49630730	49772335	+	8976	protein_coding	ubiquitin associated and SH3 domain containing B [Source:HGNC Symbol;Acc:HGNC:29884]	-
ENSSSCG00000028512	7971.36617959419	7847.47537155627	8462.75151749185	8356.08143911688	10347.8371772825	10372.9054240085	10682.8879849134	10606.4155042087	8159.4186269398	10502.5115226033	-0.363990816213185	4.44387204001267e-37	5.86512456679195e-35	LDLR	2	69828332	69864819	+	5422	protein_coding	low density lipoprotein receptor [Source:HGNC Symbol;Acc:HGNC:6547]	-
ENSSSCG00000009378	2175.87329985836	2133.01962154053	2029.14015877027	2052.23132916911	2919.81404904551	2920.75471875658	2820.64467212538	2879.65075240743	2097.56610233457	2885.21604808372	-0.460615296385013	6.40368725980407e-37	8.37759577129104e-35	CKAP2	11	15751765	15768046	+	4493	protein_coding	cytoskeleton associated protein 2 [Source:HGNC Symbol;Acc:HGNC:1990]	-
ENSSSCG00000007366	3249.45451802598	3224.98987872176	3359.43632291402	3361.72195926394	4435.36548545235	4222.41582492913	4340.30288232292	4426.26624602779	3298.90066973143	4356.08760968305	-0.400748901789458	1.0546675300279e-36	1.36776622111618e-34	MYBL2	17	46256191	46287929	+	3573	protein_coding	Sus scrofa MYB proto-oncogene like 2 (MYBL2), mRNA. [Source:RefSeq mRNA;Acc:NM_001244469]	MYB
ENSSSCG00000029458	175.341345087549	207.455489274499	210.484056505743	192.893836171903	37.4335134493013	50.7140690716577	51.9069301448288	61.0229242380822	196.543681759923	50.2693592259675	1.97089528701481	1.57555419313723e-36	2.02567372728006e-34	SLC16A2	X	59747966	59898716	+	8155	protein_coding	solute carrier family 16 member 2 [Source:HGNC Symbol;Acc:HGNC:10923]	-
ENSSSCG00000032007	6365.60859826611	6698.92634457291	6655.17352346446	6555.40753547092	8105.87323664331	8595.09555821873	8445.36797484055	8394.86056026997	6568.7790004436	8385.29933249314	-0.352095048158842	2.5802543296735e-36	3.28905239938039e-34	RTN4	3	86180050	86252544	+	6222	protein_coding	reticulon 4 [Source:HGNC Symbol;Acc:HGNC:14085]	-
ENSSSCG00000005688	7884.2082010419	8424.57882353806	8147.94860841967	8141.31304420383	6436.54088012041	6285.7271166038	6317.18383890257	6526.29653532455	8149.51216930087	6391.43709273783	0.350813115203694	2.96175922360817e-36	3.74169959400524e-34	PTGES	1	269911793	269924481	-	1166	protein_coding	Sus scrofa prostaglandin E synthase (PTGES), mRNA. [Source:RefSeq mRNA;Acc:NM_001038631]	-
ENSSSCG00000010456	2187.15256767101	2289.55421799311	2234.08516115744	2117.85500539255	1595.47704620401	1449.10756625126	1443.45441913386	1552.92820992085	2207.16173805353	1510.24181037749	0.547727445532255	2.98553206173142e-36	3.74169959400524e-34	PANK1	14	101410047	101474382	-	3650	protein_coding	pantothenate kinase 1 [Source:HGNC Symbol;Acc:HGNC:8598]	-
ENSSSCG00000035495	450.145324523006	435.656527476448	476.358654197207	528.966602285838	806.338114029545	875.287266199722	847.076923852845	832.226432281432	472.781777120625	840.232184090886	-0.830266305841831	4.26170994403774e-36	5.29659517544824e-34	KITLG	5	94016987	94110215	+	5804	protein_coding	KIT ligand [Source:HGNC Symbol;Acc:HGNC:6343]	-
ENSSSCG00000014672	396.825149408664	495.064235768691	471.742775765063	431.525386075289	179.07383460882	217.882667122678	191.061679043732	194.642085931814	448.789386754427	195.665066676761	1.19707566412769	5.02486574468255e-36	6.19345848894178e-34	-	9	4174294	4188413	-	3577	protein_coding		-
ENSSSCG00000038185	3427.87202706244	3658.7604472048	3495.14314881904	3594.38772041974	4639.73223455395	4707.95607881889	4820.71808685484	4553.57269142103	3544.0408358765	4680.49477291218	-0.401001436550389	7.59148119347556e-36	9.28027463274545e-34	EREG	8	70351313	70372534	+	4412	protein_coding	epiregulin [Source:HGNC Symbol;Acc:HGNC:3443]	-
ENSSSCG00000028886	15869.9298123976	16849.1576470761	16347.5950552793	17070.1102030888	20720.9672690579	21124.2880671999	20484.4625601337	20487.9207532444	16534.1981794605	20704.409662409	-0.324515846533617	7.732935328782e-36	9.37634125963047e-34	IPO7	9	111107	163583	-	7176	protein_coding	importin 7 [Source:HGNC Symbol;Acc:HGNC:9852]	-
ENSSSCG00000008159	217.382252389242	207.455489274499	192.943718463597	228.688568657411	415.815514261158	448.913426226896	480.415204531926	477.662200070506	211.617507196187	455.701586272622	-1.10724157353161	1.05533237956472e-35	1.26929250877647e-33	IL1RL1	3	51803383	51951768	-	7107	protein_coding	interleukin 1 receptor like 1 [Source:HGNC Symbol;Acc:HGNC:5998]	-
ENSSSCG00000024088	947.458496262546	984.470594557168	926.86838917441	1078.81346518822	583.760466493159	585.09009317857	578.707050976389	584.978377178857	984.402736295586	583.133996956744	0.754936929275534	1.1698178827192e-35	1.39573311222993e-33	TLN2	1	109208667	109584733	-	8605	protein_coding	talin 2 [Source:HGNC Symbol;Acc:HGNC:15447]	-
ENSSSCG00000008729	1666.2554723232	1639.84134476524	1670.02481674951	1801.66820177056	2441.27210684227	2533.82515472838	2330.2898426721	2395.67583603644	1694.44745890213	2425.2657350698	-0.518288543974905	1.21005168840604e-35	1.43227864134029e-33	LYAR	8	6081332	6100104	+	5396	protein_coding	Ly1 antibody reactive [Source:HGNC Symbol;Acc:HGNC:26021]	-
ENSSSCG00000005970	4514.78328900865	4681.89320112676	4562.33424233061	4743.79635245438	5949.90520527949	6242.52624295016	5816.88938452794	6178.04501941412	4625.7017712301	6046.84146304293	-0.386806826787603	1.53678024247913e-35	1.80468823120738e-33	SQLE	4	14667848	14700221	-	4983	protein_coding	squalene epoxidase [Source:HGNC Symbol;Acc:HGNC:11279]	-
ENSSSCG00000008452	6826.0078026188	6869.60563347602	6639.47953679518	6927.27503407036	8575.30972962914	8760.38585741524	8363.64216993167	8511.64581182906	6815.59200174009	8552.74589220128	-0.327920495676894	2.37857891215771e-35	2.77141608561876e-33	LRPPRC	3	96474459	96590769	+	6524	protein_coding	leucine rich pentatricopeptide repeat containing [Source:HGNC Symbol;Acc:HGNC:15714]	-
ENSSSCG00000017355	3592.9594923203	3456.96283491051	3365.89855271902	3297.09258116511	2521.19771663943	2430.51871773056	2554.483604787	2551.38950478189	3428.22836527874	2514.39738598472	0.447539307642832	2.72677260047681e-35	3.15248733050474e-33	GRN	12	18893202	18900649	-	3229	protein_coding	granulins precursor [Source:RefSeq peptide;Acc:NP_001038043]	-
ENSSSCG00000005207	4988.51253713992	5270.31240706898	5258.40870989785	5418.92477905604	3986.16332406074	3961.33228415282	3900.75058024543	4081.1710882676	5234.0396082907	3982.35431918165	0.394416505601344	3.07833031309017e-35	3.53155525303283e-33	ERMP1	1	216312627	216396267	+	9599	protein_coding	endoplasmic reticulum metallopeptidase 1 [Source:HGNC Symbol;Acc:HGNC:23703]	-
ENSSSCG00000006848	8487.13633502716	9148.7870770054	8911.4149010962	9126.6624856799	11082.3434141526	11765.6640246246	11619.4215330584	11411.2868325214	8918.50019970216	11469.6789510892	-0.362853170585336	3.70645118351799e-35	4.21969564511353e-33	SLC25A24	4	111580087	111636259	+	5402	protein_coding	calcium-binding mitochondrial carrier protein SCaMC-1 [Source:RefSeq peptide;Acc:NP_001186292]	-
ENSSSCG00000014156	1128.9521692479	1240.96101766018	1118.88893195158	1078.81346518822	678.861824985979	688.396530176391	646.075619887763	743.848404074554	1141.90389601197	689.295594781172	0.728256480159291	4.48716442652707e-35	5.06981592857763e-33	ARRDC3	2	98430457	98444661	-	4433	protein_coding	arrestin domain containing 3 [Source:HGNC Symbol;Acc:HGNC:29263]	-
ENSSSCG00000017886	342.479586311353	462.059953384111	395.119193791482	433.513982324483	142.652037739229	181.255839459814	155.720790434486	173.59969826351	408.293178952857	163.30709147426	1.32122799239711	7.572173079357e-35	8.49108190267145e-33	FBXO39	12	50635905	50659642	-	6057	protein_coding	F-box protein 39 [Source:HGNC Symbol;Acc:HGNC:28565]	-
ENSSSCG00000027121	10088.7923644234	9754.17991388826	9788.43180320346	10398.36978704	12829.5779473133	12911.4263258732	12436.6795821472	12371.8718295795	10007.4434671388	12637.3889212283	-0.336934943303038	9.01720782490106e-35	1.00360177239235e-32	ODC1	3	126087190	126132577	+	2439	protein_coding	ornithine decarboxylase 1 [Source:HGNC Symbol;Acc:HGNC:8109]	-
ENSSSCG00000010272	2375.82395653714	2337.64617232492	2427.95205530747	2285.89138844951	1662.25034046492	1645.38979654712	1663.2305701726	1764.40420598731	2356.82839315476	1683.81872829299	0.485613967128768	9.79229822042158e-35	1.08179507895828e-32	ADAMTS14	14	73538090	73653354	+	3535	protein_coding	ADAM metallopeptidase with thrombospondin type 1 motif 14 [Source:HGNC Symbol;Acc:HGNC:14899]	-
ENSSSCG00000021597	3112.05252830825	2845.91212104744	3178.493888374	2911.3049088213	4066.08893385789	4695.7471362646	4797.52562870503	4353.67000857214	3011.94086163775	4478.25792684992	-0.57216471446537	1.16171071062636e-34	1.27395246605012e-32	PHLDA2	2	2057680	2058694	-	774	protein_coding	Sus scrofa pleckstrin homology like domain family A member 2 (PHLDA2), mRNA. [Source:RefSeq mRNA;Acc:NM_001174057]	-
ENSSSCG00000006580	18005.8129809203	17737.4443329697	19651.6408370076	18383.5780256821	23939.2377091181	23581.1029688936	23361.4317734801	23543.2754426822	18444.6190441449	23606.2619735435	-0.355905875902482	1.23844173718881e-34	1.34818394660102e-32	S100A2	4	96073481	96076844	+	598	protein_coding	S100 calcium binding protein A2 [Source:HGNC Symbol;Acc:HGNC:10492]	-
ENSSSCG00000005135	2763.42061409909	2962.84157863853	2925.54375029254	2964.00270942497	3871.83935055341	4166.06685929396	3897.43737193832	3844.44422699918	2903.95216311378	3944.94695219622	-0.442167271259764	1.68989088747244e-34	1.82630671708435e-32	-	1	200882956	200934112	-	2420	protein_coding		-
ENSSSCG00000005981	782.371031004678	915.633091297902	818.856833862253	806.375779048523	453.24902771046	474.270460762725	492.563634991354	479.766438837336	830.809183803339	474.962390575469	0.808030061105497	2.14519725822089e-34	2.30168862655441e-32	FBXO32	4	15895092	15930934	+	7195	protein_coding	F-box only protein 32 [Source:UniProtKB/Swiss-Prot;Acc:Q1A730]	-
ENSSSCG00000010863	4035.92710096253	4070.84248726369	3900.41727516124	4152.18896831891	5261.93793107612	5260.17594204361	5071.41751542668	5280.58718536094	4039.84395792659	5218.52964347684	-0.369762724328746	2.65336286389441e-34	2.82658955372294e-32	AHCTF1	10	15041762	15121942	+	9237	protein_coding	AT-hook containing transcription factor 1 [Source:HGNC Symbol;Acc:HGNC:24618]	-
ENSSSCG00000015556	6437.38575707388	7027.0832094253	6970.89960822308	6970.02985342805	4597.24013820609	4943.68258505937	5261.37479170137	5060.69423422716	6851.34960703758	4965.7479372985	0.464880298384689	4.1839880571497e-34	4.42553176484615e-32	LAMC2	9	124435560	124495355	+	5354	protein_coding	laminin subunit gamma 2 [Source:HGNC Symbol;Acc:HGNC:6493]	-
ENSSSCG00000010026	1315.5727821481	1273.02232054806	1365.37684022804	1253.80993511737	858.947376174509	872.469817917963	854.807743236117	801.714970162391	1301.94546951039	846.984976872745	0.619949917844699	6.74939399535491e-34	7.08876493286783e-32	PIK3IP1	14	48038183	48051269	-	4955	protein_coding	phosphoinositide-3-kinase interacting protein 1 [Source:HGNC Symbol;Acc:HGNC:24942]	-
ENSSSCG00000006735	7731.42539157965	7633.41902580486	7740.82813070461	7920.5788605432	6376.84960191747	6057.51380578134	6176.92468723463	6162.26322866289	7756.56285215808	6193.38783089908	0.32472585919517	1.12866411064081e-33	1.1771256325942e-31	PTGFRN	4	103745181	103834969	-	5930	protein_coding	prostaglandin F2 receptor inhibitor [Source:HGNC Symbol;Acc:HGNC:9601]	-
ENSSSCG00000015396	1280.70959072719	1082.5404622142	1081.038728808	1252.81563699277	1863.58193982738	1935.58696956827	1801.28091630246	1780.18599673854	1174.27610468554	1845.15895560916	-0.653802899634076	1.15029946408964e-33	1.19135876440507e-31	SEMA3D	9	95280192	95506651	+	7309	protein_coding	semaphorin 3D [Source:HGNC Symbol;Acc:HGNC:10726]	-
ENSSSCG00000020808	7132.59880952627	7653.22159523561	7285.70251729526	7825.12624058185	9611.30750725305	9743.67530774905	9563.02357710793	9504.84650977302	7474.16229065975	9605.71322547076	-0.362018117948789	1.21891995104188e-33	1.25372221723025e-31	-	3	16843420	16858699	-	3014	protein_coding		-
ENSSSCG00000026981	1687.78861996553	1749.22696638271	1730.9544120538	1586.89980685751	2400.80344365384	2402.34423491297	2410.91124481194	2285.20330077784	1688.71745131489	2374.81555603915	-0.491518414272905	1.36430793783822e-33	1.39364990307666e-31	MRPS6	13	197688331	197756771	+	1164	protein_coding	mitochondrial ribosomal protein S6 [Source:HGNC Symbol;Acc:HGNC:14051]	-
ENSSSCG00000010403	4668.59148645387	4927.06787026935	4643.57370273634	4536.98234253812	3511.66824817635	3550.92398444329	3657.78197105687	3574.04954546147	4694.05385049942	3573.6059372845	0.393855385711083	1.48092041557539e-33	1.50247939305383e-31	MARCH8	14	90725545	90854826	+	5786	protein_coding	membrane associated ring-CH-type finger 8 [Source:HGNC Symbol;Acc:HGNC:23356]	-
ENSSSCG00000006940	1607.80835729402	1754.88484336292	1721.72265518952	1508.35025501432	942.91985229051	1058.42140451404	1074.58389427486	1083.68296491767	1648.19152771519	1039.90202899927	0.665396138956165	1.6789631679523e-33	1.69189572208382e-31	CYR61	4	130389473	130395163	-	4852	protein_coding	cysteine rich angiogenic inducer 61 [Source:HGNC Symbol;Acc:HGNC:2654]	-
ENSSSCG00000020906	332.225706481672	379.077757674312	357.268990647905	325.135486743363	138.605171420386	149.324758933214	139.154748898903	164.130623812773	348.426985386813	147.803825766319	1.23784775448865	1.95035935787708e-33	1.95219191029388e-31	TNFSF10	13	111021958	111103065	-	3811	protein_coding	TNF superfamily member 10 [Source:HGNC Symbol;Acc:HGNC:11925]	-
ENSSSCG00000021646	549.607958870914	583.704308458704	580.677506763649	487.206081052745	277.210342840772	278.927379894117	261.743456262222	294.593427356259	550.298963786503	278.118651588343	0.984817703635499	2.22861219468737e-33	2.20975908508413e-31	KLF9	1	223720413	223748621	-	4894	protein_coding	Krueppel-like factor 9 [Source:UniProtKB/Swiss-Prot;Acc:P79288]	zf-C2H2
ENSSSCG00000007508	236.864624065637	310.240254415046	267.720949064322	339.055660487727	88.0193424348437	99.5498392888096	96.0830409063852	108.368296491767	288.470372008183	98.0051297804513	1.55814887164201	2.23731810277393e-33	2.20975908508413e-31	ZBP1	17	57975982	57986117	-	1407	protein_coding	Sus scrofa Z-DNA binding protein 1 (ZBP1), mRNA. [Source:RefSeq mRNA;Acc:NM_001123216]	-
ENSSSCG00000004789	16445.1724708428	15924.0947608112	14619.4101702848	14455.1061353976	9521.26473165878	8305.83753462483	8126.19557458831	8457.98772327488	15360.9458843341	8602.8213910367	0.836336665389086	2.69854930032683e-33	2.64777396480752e-31	THBS1	1	131728784	131746115	-	5814	protein_coding	Sus scrofa thrombospondin 1 (THBS1), mRNA. [Source:RefSeq mRNA;Acc:NM_001244536]	-
ENSSSCG00000004024	1187.39928427709	1153.26392446687	1138.27562136658	1178.24327764797	707.189889217882	706.240369294196	730.01023033472	810.131925229713	1164.29552693963	738.393103519128	0.657633412779682	2.81896281855255e-33	2.74784388731325e-31	-	1	2145176	2166287	+	4934	protein_coding		-
ENSSSCG00000039847	150.732033496314	139.560965511936	120.936014922159	127.270159948472	26.304631072482	24.4178851085759	23.1924581498171	28.4072233522107	134.62479346972	25.5805494207714	2.39463784995959	3.30351936844921e-33	3.19926544552283e-31	C1S	5	63667706	63708214	-	5898	protein_coding	complement C1s [Source:HGNC Symbol;Acc:HGNC:1247]	-
ENSSSCG00000006612	8547.63422602228	8757.45058587396	8507.06395044043	8449.54546282904	10339.7434446449	11353.3774260606	11364.3044934104	11132.4751959163	8565.42355629143	11047.475140008	-0.36705278348549	4.3725107157665e-33	4.20720160096397e-31	S100A10	4	97261199	97275019	+	3856	protein_coding	S100 calcium binding protein A10 [Source:HGNC Symbol;Acc:HGNC:10487]	-
ENSSSCG00000039390	6665.0218892928	6387.74311066116	6670.86751013375	6777.13601725615	8158.48249878827	8283.29794837076	8253.20189302778	8324.36856158115	6625.19213183597	8254.83772544199	-0.31739459121194	5.30870647208172e-33	5.0752595079889e-31	EIF3B	3	1644940	1668761	+	7278	protein_coding	eukaryotic translation initiation factor 3 subunit B [Source:HGNC Symbol;Acc:HGNC:3280]	-
ENSSSCG00000032996	3961.07377820586	3692.70770908608	3976.11768144839	4061.70783898054	5119.28589333689	5036.65837835741	5249.22636124194	5215.3557835892	3922.90175193022	5155.13160413136	-0.394025994559803	6.85930413254518e-33	6.51590202756553e-31	SLC7A5	6	1545941	1574285	+	4219	protein_coding	solute carrier family 7 member 5 [Source:HGNC Symbol;Acc:HGNC:11063]	-
ENSSSCG00000027928	3537.58854124003	3348.52019278975	3728.7065974855	3507.88378357977	2699.25983466854	2420.18807403078	2505.88988294929	2483.0017448599	3530.67477877376	2527.08488412713	0.482704360288805	7.18949970363855e-33	6.78634168228262e-31	TMEM9	10	23583623	23600097	-	4749	protein_coding	transmembrane protein 9 [Source:HGNC Symbol;Acc:HGNC:18823]	-
ENSSSCG00000004554	2315.32606554202	2228.26055070746	2123.304078786	2132.76947726151	3093.82930075577	3182.77740896015	2922.24972687696	2981.70633259871	2199.91504307425	3045.1406922979	-0.470074212247027	7.7361571711043e-33	7.25641811634274e-31	PCLAF	1	107659435	107669476	+	1685	protein_coding	Sus scrofa PCNA-associated factor (LOC100514810), mRNA. [Source:RefSeq mRNA;Acc:NM_001244997]	-
ENSSSCG00000034993	3933.38830266572	3985.03135306378	3596.6924743262	3948.35785277643	2799.41977605991	2868.16235083042	2494.8458552589	2679.74806955854	3865.86749570803	2710.54401292694	0.511117765662542	8.22540289945954e-33	7.66710367765873e-31	-	2	117698188	117868243	+	2880	protein_coding		-
ENSSSCG00000024678	2388.12861233276	2160.3660269449	2174.07874153958	1993.56773981787	1431.57896029085	1402.15009488861	1527.38902958081	1421.41328699395	2179.03528015877	1445.63284293856	0.592396746569084	9.11076114296125e-33	8.43962060162261e-31	MEGF6	6	65053927	65141497	-	7592	protein_coding	multiple EGF like domains 6 [Source:HGNC Symbol;Acc:HGNC:3232]	-
ENSSSCG00000029066	2164.59403204571	2260.32185359534	2201.77401213244	2214.3019234785	3124.1807981471	3374.36389211974	2910.10129641753	3058.51104758802	2210.247955313	3116.7892585681	-0.496636029030677	9.54520370899502e-33	8.78747951333035e-31	-	10	68534517	68539280	+	1954	protein_coding		-
ENSSSCG00000008422	2561.41918145437	2736.52649942998	2525.80867806891	2654.77599267516	1952.61299884194	1927.13462472299	1816.74255506901	1847.52163727711	2619.63258790711	1886.00295397776	0.473382765216524	1.16541418457594e-32	1.06631822998562e-30	-	3	92094160	92145284	-	6154	protein_coding		-
ENSSSCG00000034465	4274.84250099411	4217.00430925254	4142.28930500556	4162.13194956488	3158.57916185727	3116.09779962519	3261.3013769719	3341.53116172671	4199.06701620427	3219.37737504527	0.383719563121482	1.22940021788229e-32	1.11800456399368e-30	LRP10	7	76149307	76158905	-	5524	protein_coding	LDL receptor related protein 10 [Source:HGNC Symbol;Acc:HGNC:14553]	-
ENSSSCG00000040162	1726.75336331832	1793.54700272771	1971.90326621169	1776.81074865562	1246.43482620376	1153.27549666659	1259.01915670436	1208.88517154408	1817.25359522834	1216.9036627797	0.580016441300325	1.35174525190848e-32	1.22181385981595e-30	NUPR1	3	18402776	18404404	+	871	protein_coding	nuclear protein 1, transcriptional regulator [Source:HGNC Symbol;Acc:HGNC:29990]	-
ENSSSCG00000040288	701.365380350196	711.00654051351	669.302372660804	651.265271611323	382.4288671307	400.077656009744	400.898205161125	388.232052480213	683.234891283958	392.909195195445	0.798152456321932	3.60337491307963e-32	3.23739358154636e-30	ARNT2	7	49259597	49450461	+	6853	protein_coding	aryl hydrocarbon receptor nuclear translocator 2 [Source:HGNC Symbol;Acc:HGNC:16876]	-
ENSSSCG00000032242	2115.37540886324	2049.09444633403	2256.24137763173	2229.21639534746	2904.63830034984	2901.03258078427	3097.84976715414	3072.18859957242	2162.48190704411	2993.92731196517	-0.46870170980844	5.13553613045825e-32	4.58631052991942e-30	-	7	30320414	30329408	+	2937	protein_coding		-
ENSSSCG00000000377	5666.29399388185	5495.68450678082	5285.18080480428	5625.73878897231	6970.72723420774	7017.32452043382	6864.96761234587	6987.12482526042	5518.22452360982	6960.03604806196	-0.335337087442683	7.85922432582011e-32	6.97693283305245e-30	-	5	21496025	21504946	+	3862	protein_coding		-
ENSSSCG00000001229	7436.11365248483	6547.10664560385	7341.09305848099	7383.65787326058	5385.36735380084	5252.66274662558	5451.33206797606	5183.79220208675	7176.99280745756	5318.28859262231	0.432371624345344	1.06110097109818e-31	9.36405910234221e-30	-	7	22823841	22962547	+	16808	protein_coding	patr class I histocompatibility antigen, A-126 alpha chain-like precursor [Source:RefSeq peptide;Acc:NP_001233171]	-
ENSSSCG00000017403	5658.09089001811	5501.34238376103	5508.58932092002	5729.14579393044	4477.85758180021	4434.66359548829	4237.5934248023	4440.99591739561	5599.2920971574	4397.7776298716	0.347950949549174	1.09376111559324e-31	9.59550192821035e-30	STAT3	12	20407189	20472993	+	8225	protein_coding	Sus scrofa signal transducer and activator of transcription 3 (STAT3), mRNA. [Source:RefSeq mRNA;Acc:NM_001044580]	STAT
ENSSSCG00000028996	82017.7085936713	85676.288131878	83947.1346940206	79852.0823864203	99464.8921011125	105057.950679648	101704.451000793	101345.39960747	82873.3034514975	101893.173347256	-0.298072341660151	1.18132652674448e-31	1.03031016490451e-29	ALDH1A1	1	226161373	226217339	-	7453	protein_coding	aldehyde dehydrogenase 1 family member A1 [Source:HGNC Symbol;Acc:HGNC:402]	-
ENSSSCG00000011951	1507.32033496314	1634.18346778503	1460.4639359302	1266.73581073714	810.384980348389	916.60984099885	828.302076779183	911.135386037573	1467.17588735388	866.608071040999	0.759289546925319	1.28906473168031e-31	1.11773903536512e-29	NFKBIZ	13	157261419	157272689	-	4557	protein_coding	NFKB inhibitor zeta [Source:HGNC Symbol;Acc:HGNC:29805]	-
ENSSSCG00000003839	1334.02976584153	1411.6403065633	1281.36785276303	1236.90686699921	890.310590145546	837.721289109605	838.241701700533	863.790013783888	1315.98619804177	857.515898684893	0.61807021510967	1.384654175246e-31	1.19368395200109e-29	-	6	155800840	155894915	+	3501	protein_coding		-
ENSSSCG00000009256	2196.38105951772	2225.43161221735	2401.17996040104	2243.13656909182	2945.10696353828	3196.86465036894	3248.04854374344	3122.69032997635	2266.53230030698	3128.17762190675	-0.464263885925675	2.14496046842325e-31	1.83850232333703e-29	ANTXR2	8	137611222	137879187	+	6018	protein_coding	anthrax toxin receptor 2 [Source:HGNC Symbol;Acc:HGNC:21732]	-
ENSSSCG00000015612	4895.20223068982	4977.04578359457	4902.06289493637	4803.45423993023	6009.59648348243	6406.87739271942	6763.36255759429	6497.88931197234	4894.44128728775	6419.43143644212	-0.390942868576467	2.52860463445898e-31	2.15494911533264e-29	IRF6	9	133164416	133187702	+	10757	protein_coding	interferon regulatory factor 6 [Source:HGNC Symbol;Acc:HGNC:6121]	IRF
ENSSSCG00000031866	4737.29248131273	5281.6281610294	5239.02202048285	5231.99673163173	3380.14509281394	3802.61603094708	3860.99208056003	3590.88345559612	5122.48484861418	3658.65916497929	0.485846338370697	5.32401784730226e-31	4.51150012356056e-29	TIMP3	5	12185819	12242604	-	4627	protein_coding	TIMP metallopeptidase inhibitor 3 [Source:HGNC Symbol;Acc:HGNC:11822]	-
ENSSSCG00000007235	2999.25985018176	3009.04757397694	2940.31456127539	2986.87156629071	3858.68703501717	3919.07055992644	3739.50777596575	3826.55819748112	2983.8733879312	3835.95589209762	-0.362905221667562	6.60339618671572e-31	5.56401416546205e-29	TPX2	17	35415587	35485071	+	6444	protein_coding	TPX2, microtubule nucleation factor [Source:HGNC Symbol;Acc:HGNC:1249]	-
ENSSSCG00000007032	6171.81026948514	6779.0796017926	7194.30812433882	6793.04478724971	4586.11125582927	4842.25444691606	5105.65400126688	4921.81447561636	6734.56069571657	4863.95854490714	0.469966354265049	7.09653946678696e-31	5.94594323638543e-29	PLAT	17	11196253	11210458	-	1686	protein_coding	tissue-type plasminogen activator precursor [Source:RefSeq peptide;Acc:NP_999219]	-
ENSSSCG00000038562	427.586788897707	458.288035397302	479.128181256493	415.61661608173	229.659663594362	219.760965977183	210.940928886432	228.309906201101	445.154905408308	222.16786616477	1.00325619814315	9.35983042224034e-31	7.79846429705544e-29	RND1	5	14911453	14936489	-	5570	protein_coding	Rho family GTPase 1 [Source:HGNC Symbol;Acc:HGNC:18314]	-
ENSSSCG00000020725	5564.78058356801	5545.66242010604	5731.99783703577	5561.10941087348	4474.82243206108	4291.91288254585	4410.98465954141	4554.62481080445	5600.88756289582	4433.0861962382	0.337742586392454	9.69503204140655e-31	8.03287265919651e-29	-	5	21474625	21496279	+	6768	protein_coding		-
ENSSSCG00000033453	482.957739977986	583.704308458704	588.062912255079	598.567471007658	296.432957855278	268.596736194335	282.727108873961	308.270979340657	563.323107924857	289.006945566058	0.964878126419594	9.99246098528825e-31	8.23356702401044e-29	BST2	2	60305256	60309728	+	2017	protein_coding	bone marrow stromal antigen 2 [Source:RefSeq peptide;Acc:NP_001155227]	-
ENSSSCG00000010922	3404.28810345417	3543.71694860712	3641.9280829612	3420.38554861519	2558.63123008873	2620.22690203565	2700.26477030014	2704.99893476051	3502.57967090942	2646.03045929626	0.405358147501378	1.36324984555059e-30	1.11711583497481e-28	ELF3	10	24237068	24243058	+	3479	protein_coding	E74 like ETS transcription factor 3 [Source:HGNC Symbol;Acc:HGNC:3318]	ETS
ENSSSCG00000007739	6005.6974162443	5921.91123929024	6277.59466771513	6090.07601315932	4852.19271629322	4541.72663019512	4841.70173946658	4769.25716502115	6073.81983410225	4751.21956274402	0.354817956956385	1.7108056765001e-30	1.39425988302309e-28	GUSB	3	16671577	16687672	+	3078	protein_coding	Beta-glucuronidase [Source:UniProtKB/Swiss-Prot;Acc:Q4FAT7]	-
ENSSSCG00000000645	1754.43883885846	1720.93758148164	1702.33596577451	1779.79364302942	1268.6925909574	1238.7380945466	1213.73864317376	1239.39663366312	1739.37650728601	1240.14149058522	0.487473791366424	1.77834216343825e-30	1.4414236426912e-28	GABARAPL1	5	61758137	61767601	-	1928	protein_coding	Sus scrofa GABA(A) receptor-associated protein like 1 (GABARAPL1), mRNA. [Source:RefSeq mRNA;Acc:NM_001190287]	-
ENSSSCG00000014997	524.998647279679	647.826914234458	526.210141264356	530.955198535033	282.268925739326	297.710368439176	251.803831340872	288.280711055768	557.497725328382	280.015959143785	0.9920887828282	2.26381711303412e-30	1.82500369858329e-28	-	9	35167569	35185804	-	4406	protein_coding		-
ENSSSCG00000025534	3742.66613783365	3875.64573144632	3709.3199080705	3735.57805411258	4819.81778574248	4948.37833219564	4672.72811580363	4769.25716502115	3765.80245786576	4802.54534969072	-0.351204088234434	2.61347146033061e-30	2.0955544816866e-28	CSE1L	17	50744908	50797553	+	5219	protein_coding	chromosome segregation 1 like [Source:HGNC Symbol;Acc:HGNC:2431]	-
ENSSSCG00000039071	7959.06152379857	7975.72058310778	8631.6926681083	8337.18977474953	10152.5758773984	10365.3922285905	10539.3156249383	10344.4377777384	8225.91613744105	10350.4303771664	-0.331219418671192	7.98293366399061e-30	6.36670976816877e-28	-	7	23842290	23849100	-	1585	protein_coding		-
ENSSSCG00000002535	26177.1298171932	25764.0858088994	26304.9680090992	27082.6923177851	31575.6744527755	32064.4397452692	31543.9518892894	30836.5670085164	26332.2189882442	31505.1582739626	-0.258832792948579	1.02668420926543e-29	8.1446639877578e-28	HSP90AA1	AEMK02000452.1	916989	978221	-	3565	protein_coding	Heat shock protein HSP 90-alpha [Source:UniProtKB/Swiss-Prot;Acc:O02705]	-
ENSSSCG00000039053	2267.13283034252	2110.38811361968	2234.08516115744	2087.03176353002	3652.29685275616	4098.44810053175	4752.24511517443	4160.08004202374	2174.65946716242	4165.76752762152	-0.937626420355191	1.14012681830452e-29	8.99674675565798e-28	VGF	3	8889022	8890874	-	1803	protein_coding	VGF nerve growth factor inducible [Source:HGNC Symbol;Acc:HGNC:12684]	-
ENSSSCG00000008870	2794.18225358814	2920.40750128692	2882.15449303039	2765.14308450548	3588.55870823437	3768.80665156597	3739.50777596575	3658.21909613469	2840.47183310273	3688.7730579752	-0.37673056248814	1.23440371993973e-29	9.6894195153585e-28	GUCY1B3	8	44544037	44604807	+	4199	protein_coding	guanylate cyclase 1 soluble subunit beta [Source:HGNC Symbol;Acc:HGNC:4687]	-
ENSSSCG00000009746	11131.6119431019	11275.205842069	11571.0840536973	11733.7121683744	15009.8271765901	14580.2948581016	13966.2774172661	13865.8813540291	11427.9035018107	14355.5702014967	-0.329166742352985	1.74196118983761e-29	1.36018896257791e-27	RAN	14	24311577	24317769	-	3492	protein_coding	RAN, member RAS oncogene family [Source:HGNC Symbol;Acc:HGNC:9846]	-
ENSSSCG00000022204	14922.4713161351	14590.7217524742	15098.5383515413	14660.9258471892	11893.7401110807	11823.8912891143	12566.9991088938	12220.3666383677	14818.164316835	12126.2492868641	0.289500214012134	1.95605591332951e-29	1.51940718184356e-27	AGRN	6	63365988	63398724	+	10454	protein_coding	agrin [Source:HGNC Symbol;Acc:HGNC:329]	-
ENSSSCG00000016851	2348.138480997	2432.88710149185	2336.55766235103	2262.02823345917	1736.10565078381	1713.00855530933	1763.73122215514	1738.10122140193	2344.90286957476	1737.73666241255	0.432842034593968	2.13898716292002e-29	1.65289401802016e-27	OSMR	16	24041345	24102177	+	5527	protein_coding	oncostatin M receptor [Source:HGNC Symbol;Acc:HGNC:8507]	-
ENSSSCG00000006893	1471.43175555926	1422.01308102702	1384.76352964304	1426.81780879733	1869.65223930565	2014.47552145751	2057.50235871949	2076.88366286163	1426.25654375666	2004.62844558607	-0.491164492783983	2.84843687894255e-29	2.18977255734789e-27	BCAR3	4	123440571	123666600	+	5818	protein_coding	breast cancer anti-estrogen resistance 3 [Source:HGNC Symbol;Acc:HGNC:973]	-
ENSSSCG00000013311	213.28070045737	216.885284241522	227.101218861459	211.785500539255	81.9490429565786	62.9230116259457	88.3522215231129	76.8047149893104	217.263176024901	77.5072477737369	1.49334960407917	3.08941761447648e-29	2.36284996422063e-27	KIAA1549L	2	27238425	27559624	-	6579	protein_coding	KIAA1549 like [Source:HGNC Symbol;Acc:HGNC:24836]	-
ENSSSCG00000007817	3185.88046308196	3170.29706791302	3187.72564523828	3265.27504117799	2325.93641675524	2334.72547615076	2532.39554940622	2476.68902855941	3202.29455435281	2417.43661771791	0.406452579969874	3.39951446562989e-29	2.5867529969594e-27	IL4R	3	19518680	19577332	-	7129	protein_coding	interleukin 4 receptor [Source:HGNC Symbol;Acc:HGNC:6015]	-
ENSSSCG00000035284	378.368165715238	426.226732509425	386.810612613623	335.078467989337	182.108984347953	169.046896905526	189.957276274693	164.130623812773	381.620994706906	176.310945335236	1.11622541748167	3.89624246098766e-29	2.9496730996533e-27	BMF	1	131178307	131215389	+	9555	protein_coding	Bcl2 modifying factor [Source:HGNC Symbol;Acc:HGNC:24132]	-
ENSSSCG00000013655	1851.85069724043	1860.49854699357	1956.20927954241	1915.01818797467	1392.12201368213	1280.99981877298	1410.32233606269	1321.46194556951	1895.89417793777	1351.22652852183	0.489780573093245	5.49029486744832e-29	4.1354675582386e-27	ICAM1	2	69097009	69108205	+	3046	protein_coding	intercellular adhesion molecule 1 precursor [Source:RefSeq peptide;Acc:NP_998981]	-
ENSSSCG00000009720	542.430242990137	845.852608541934	687.765886389378	723.849034706936	156.816069855181	216.004368268172	164.556012586798	195.694205315229	699.974443157096	183.267664006345	1.93240469449203	5.67383035589849e-29	4.25223647878744e-27	DDX60	14	21082581	21163559	+	6742	protein_coding	DExD/H-box helicase 60 [Source:HGNC Symbol;Acc:HGNC:25942]	-
ENSSSCG00000028481	1866.20612900198	1781.28826927058	1754.03380421452	1755.93048803908	1238.34109356608	1284.756416482	1335.22294776804	1224.66696229531	1789.36467263154	1270.74685502786	0.493754533208629	6.6796936624798e-29	4.98104756411119e-27	CALCOCO1	5	18907520	18930384	-	6366	protein_coding	calcium binding and coiled-coil domain 1 [Source:HGNC Symbol;Acc:HGNC:29306]	-
ENSSSCG00000017430	7264.87385932916	7161.92927745372	7424.17887025957	7136.07764023582	8816.09827560032	8829.88291503196	8704.90262556469	8785.19685151701	7246.76491181957	8784.0201669285	-0.277540191512636	6.76032198866991e-29	5.01609164870761e-27	EIF1	12	20974494	20977075	-	1309	protein_coding	eukaryotic translation initiation factor 1 [Source:HGNC Symbol;Acc:HGNC:3249]	-
ENSSSCG00000012633	5335.09367538315	5790.83708924863	5482.74040170002	5669.4879064546	4194.57693948117	4249.65115831947	4497.12807552644	4308.42887508529	5569.5397681966	4312.44626210309	0.369573240329041	7.33214639665668e-29	5.41344709701672e-27	IL13RA1	X	97300471	97356131	+	4138	protein_coding	interleukin-13 receptor subunit alpha-1 precursor [Source:RefSeq peptide;Acc:NP_999506]	-
ENSSSCG00000001695	2942.86351111851	3005.27565599013	2961.54760206325	2782.04615262363	2231.84677484213	2155.34793554545	2198.86591315647	2236.80580914074	2922.93323044888	2205.7166081712	0.406634864428886	7.67910727126305e-29	5.64168501692695e-27	VEGFA	7	38746055	38762342	+	3671	protein_coding	vascular endothelial growth factor A [Source:HGNC Symbol;Acc:HGNC:12680]	-
ENSSSCG00000034114	1834.41910152997	1941.59478370997	2066.99036191385	1886.18354236134	1423.48522765316	1354.25347409871	1326.38772561573	1294.10684160071	1932.29694737878	1349.55831724208	0.518057141520675	9.64799016592883e-29	7.05343751640502e-27	GPR68	7	112885163	112904246	-	3810	protein_coding	G protein-coupled receptor 68 [Source:HGNC Symbol;Acc:HGNC:4519]	-
ENSSSCG00000000521	573.191882479181	596.906021412536	606.526425983653	664.191147231089	922.685520696293	943.845174389185	997.275700442136	1006.87824992836	610.203869276615	967.671161363993	-0.66444781626676	1.17810443173221e-28	8.57085341212401e-27	PHLDA1	5	39314595	39315761	-	1167	protein_coding	pleckstrin homology like domain family A member 1 [Source:HGNC Symbol;Acc:HGNC:8933]	-
ENSSSCG00000014080	2995.15829824989	3132.57788804493	3000.32098089326	3053.48954063874	3766.62082626348	4025.19444520602	4047.63614852761	3943.34344904021	3045.3866769567	3945.69871725933	-0.373486485366515	1.26935576538293e-28	9.18988926452473e-27	HMGCR	2	84380212	84402956	+	5136	protein_coding	3-hydroxy-3-methylglutaryl-coenzyme A reductase [Source:RefSeq peptide;Acc:NP_001116460]	-
ENSSSCG00000001565	776.218703106869	734.581027931067	747.772306007243	678.111320975454	1103.78278846453	1086.59588733163	1194.9637961001	1118.40290457037	734.170839505158	1125.93634411666	-0.616080353567455	2.14915912588088e-28	1.54843281175785e-26	CDKN1A	7	32359455	32362271	+	474	protein_coding	cyclin dependent kinase inhibitor 1A [Source:HGNC Symbol;Acc:HGNC:1784]	-
ENSSSCG00000012006	4373.27974735905	4886.51975191115	4554.94883683918	4761.69371869714	5849.74526388812	6599.40302530627	6792.0770295893	6352.69683706104	4644.11051370163	6398.48053896118	-0.462080714298953	2.16171457583225e-28	1.54999092230587e-26	-	13	179225289	179308266	+	5308	protein_coding		-
ENSSSCG00000040332	1960.54182343505	1952.9105376704	1794.65353441738	1858.34319487261	1277.7980401748	1371.15816378926	1328.59653115381	1385.64122795783	1891.61227259886	1340.79849076893	0.496041551351125	2.20425875582152e-28	1.57293373609197e-26	LBH	3	109078282	109105526	-	3002	protein_coding	limb bud and heart development [Source:HGNC Symbol;Acc:HGNC:29532]	-
ENSSSCG00000040013	1689.83939593147	1736.96823292558	1715.26042538452	1720.13575555357	1279.82147333422	1251.88618652814	1156.30969918374	1146.81012792258	1715.55095244878	1208.70687174217	0.504126582769027	2.80111846046984e-28	1.98932765330701e-26	MTUS1	17	5329746	5507225	-	6722	protein_coding	microtubule associated scaffold protein 1 [Source:HGNC Symbol;Acc:HGNC:29789]	-
ENSSSCG00000004048	3321.23167683375	3495.62499427531	3375.13030958331	3488.99211921241	4379.72107356826	4332.29630791772	4258.57707741404	4345.25305350482	3420.2447749762	4328.96187810121	-0.33993149031394	3.01432779517718e-28	2.13060117238258e-26	TCP1	1	7590140	7601795	+	4478	protein_coding	T-complex protein 1 subunit alpha [Source:RefSeq peptide;Acc:NP_001230356]	-
ENSSSCG00000016714	3866.73808377279	3961.45686564623	4161.67599442056	4286.41921513956	5238.66844974277	5532.52927594695	5159.76973694979	5412.10210828785	4069.07253974478	5335.76739273184	-0.391161347346754	3.05514901639276e-28	2.14926851087177e-26	CYCS	18	47169868	47172295	+	1416	protein_coding	Cytochrome c [Source:UniProtKB/Swiss-Prot;Acc:P62895]	-
ENSSSCG00000028092	1799.55591010906	1826.55128511229	1758.64968264666	1646.55769433336	1303.09095466757	1200.23296802923	1224.78267086415	1169.95675435771	1757.82864305034	1224.51583697967	0.52168112166179	4.21396393973651e-28	2.95056611254603e-26	GNG2	1	181516174	181651967	+	3616	protein_coding	G protein subunit gamma 2 [Source:HGNC Symbol;Acc:HGNC:4404]	-
ENSSSCG00000000423	12942.4471210237	12756.6266313883	13458.0551567575	13671.5992132148	10816.2619536887	10474.3335621518	10892.7245110308	10732.6698302186	13207.1820305961	10728.9974642725	0.299962026984851	4.60232507479792e-28	3.20743346567926e-26	LRP1	5	22436202	22518418	+	13626	protein_coding	LDL receptor related protein 1 [Source:HGNC Symbol;Acc:HGNC:6692]	-
ENSSSCG00000024791	273.778591452489	258.376382096421	235.409800039317	218.745587411437	98.1365082319522	92.0366438707862	100.500651982541	94.690744507369	246.577590249916	96.3411371481621	1.356657112579	5.34690061700597e-28	3.70900817683846e-26	-	2	27186603	27207302	+	1856	protein_coding		-
ENSSSCG00000010158	6278.45061971382	6111.4501181274	6015.41277276938	6296.89002307558	7641.49532655603	7642.79803898427	7494.47719069805	7467.94338348117	6175.55088342155	7561.67848492988	-0.292531722826303	5.53173881527203e-28	3.81946077272996e-26	TOMM20	14	56113103	56128587	+	4273	protein_coding	translocase of outer mitochondrial membrane 20 [Source:HGNC Symbol;Acc:HGNC:20947]	-
ENSSSCG00000009217	5079.77206762408	5112.8348311197	4962.99249024067	4967.51343048881	4093.40528151009	4085.3000085502	3921.73423285717	3882.32052480213	5030.77820486831	3995.6900119299	0.33185576944557	5.64251318151378e-28	3.86290820347786e-26	PKD2	8	131002967	131058940	-	5798	protein_coding	polycystin 2, transient receptor potential cation channel [Source:HGNC Symbol;Acc:HGNC:9009]	-
ENSSSCG00000011703	10690.6951104257	10969.6804851375	10977.4820873236	11212.6999510853	13124.9991885888	13818.6446725995	13325.7238112235	13107.3032785867	10962.639408493	13344.1677377496	-0.283715368332485	5.64646632934272e-28	3.86290820347786e-26	TM4SF4	13	89701283	89732667	+	3667	protein_coding	transmembrane 4 L six family member 4 [Source:HGNC Symbol;Acc:HGNC:11856]	-
ENSSSCG00000006725	3198.18511887758	3181.61282187345	3135.10463111185	3320.95573615545	2490.84621924811	2261.47182082503	2283.90492637247	2495.62717746088	3208.96457700458	2382.96253597662	0.429382629392823	7.30848155153449e-28	4.97710930865687e-26	TBX15	4	101920027	102030626	+	1893	protein_coding	T-box 15 [Source:HGNC Symbol;Acc:HGNC:11594]	T-box
ENSSSCG00000035511	490.135455858763	456.402076403898	510.516154595069	454.39424294103	268.104893623374	240.422253376748	238.550998112405	267.238323387464	477.86198244969	253.579117124998	0.914547845664991	7.49729441475747e-28	5.08248404098604e-26	C1QTNF1	12	3161357	3181393	-	3352	protein_coding	C1q and TNF related 1 [Source:HGNC Symbol;Acc:HGNC:14324]	-
ENSSSCG00000023187	2540.91142179501	2447.97477343909	2321.78685136817	2512.59136085773	1880.78112168247	1735.5481415634	1811.22054122381	1705.48552051606	2455.816101865	1783.25883124643	0.461409954753266	8.25781978502743e-28	5.57272055538005e-26	-	4	112075070	112202822	+	3109	protein_coding		-
ENSSSCG00000001085	1375.04528516025	1480.47780982256	1447.53947632019	1451.67526191226	999.575980754317	1020.85542742392	955.308395218658	1034.23335389715	1438.68445830382	1002.49328932351	0.52090099509721	9.43074717745048e-28	6.33559294614849e-26	DCDC2	7	19050011	19218914	-	1404	protein_coding	doublecortin domain containing 2 [Source:HGNC Symbol;Acc:HGNC:18141]	-
ENSSSCG00000025618	2415.8140878729	2557.36039505655	2417.79712275675	2397.25277840443	1758.36341553745	1831.3413831432	1852.08344367825	1863.30342802834	2447.05609602266	1826.27291759681	0.422589528981791	1.05020799247158e-27	7.02367802678081e-26	TAP1	7	25062771	25072038	-	2922	protein_coding	transporter 1, ATP binding cassette subfamily B member [Source:HGNC Symbol;Acc:HGNC:43]	-
ENSSSCG00000035875	2329.68149730358	2410.255593571	2415.02759569747	2348.53217029915	1815.01954400126	1795.65370490758	1810.11613845477	1709.69399804972	2375.8742142178	1782.62084635333	0.414640539693887	1.16301238537774e-27	7.74337799800163e-26	OS9	5	22957929	23004463	+	2612	protein_coding	OS9, endoplasmic reticulum lectin [Source:HGNC Symbol;Acc:HGNC:16994]	-
ENSSSCG00000035392	1372.99450919432	1311.68447991285	1485.38967946377	1361.19413257389	882.216857507859	954.175818088967	976.292047830397	916.395982954649	1382.81570028621	932.270176595468	0.569347976752702	1.22302973581588e-27	8.10678465775912e-26	IGFBP2	15	118822009	118852036	+	2519	protein_coding	Insulin-like growth factor-binding protein 2 [Source:UniProtKB/Swiss-Prot;Acc:P24853]	-
ENSSSCG00000004969	2666.00875571712	2666.74601667401	2498.11340747605	2560.31767083841	3437.81293785746	3301.11023679402	3339.71397357367	3413.07527979894	2597.7964626764	3372.92810700602	-0.376856713758781	1.35664403659989e-27	8.95265007161539e-26	-	1	167239203	167282158	+	8066	protein_coding		-
ENSSSCG00000005232	4440.95535423494	4487.63942480609	4150.59788618341	4447.49551132435	3446.91838707486	3378.12048982876	3159.69632222032	3397.29348904772	4381.6720441372	3345.50717204291	0.388613013881749	1.5056195441989e-27	9.89198673223895e-26	SMARCA2	1	219624776	219815480	-	7211	protein_coding	SWI/SNF related, matrix associated, actin dependent regulator of chromatin, subfamily a, member 2 [Source:HGNC Symbol;Acc:HGNC:11098]	-
ENSSSCG00000034570	1258.15105510189	1505.93825623352	1658.02353282594	1645.56339620876	359.159385797351	410.408299709526	425.195066079981	559.727511976892	1516.91906009253	438.622565890937	1.79059933251771	1.52208560710438e-27	9.95630909840117e-26	IFI6	6	84852773	84857979	-	1317	protein_coding	interferon alpha inducible protein 6 [Source:HGNC Symbol;Acc:HGNC:4054]	-
ENSSSCG00000022794	1771.87043456892	1859.55556749687	1973.74961758455	1910.04669735168	1282.85662307335	1251.88618652814	1387.12987791287	1363.54672090611	1878.80557925051	1321.35485210512	0.509455439690445	1.52973750865832e-27	9.96266602800447e-26	HHIPL1	7	120627510	120654447	+	2370	protein_coding	HHIP like 1 [Source:HGNC Symbol;Acc:HGNC:19710]	-
ENSSSCG00000035746	2212.78726724521	2395.16792162376	2214.69847174244	2334.61199655479	3119.12221524854	2986.49517866429	3047.04723977835	2963.82030308065	2289.31641429155	3029.12123419296	-0.403794272146621	1.54191330078999e-27	9.99830215999211e-26	ECT2	13	111248272	111312835	+	7391	protein_coding	epithelial cell transforming 2 [Source:HGNC Symbol;Acc:HGNC:3155]	-
ENSSSCG00000024669	2659.85642781931	2494.1807687775	2631.97388200821	2540.43170834646	1988.02307913181	1847.30692340649	1972.46334550349	1826.47924960881	2581.61069673787	1908.56814941265	0.436091025794688	1.84472242964656e-27	1.19100390977267e-25	-	6	78059392	78071604	+	2658	protein_coding		-
ENSSSCG00000027130	5635.53235439281	5436.27679848857	5733.84418840863	5583.97826773922	7161.94166777309	6866.1214626461	7667.86842543716	7069.1901371668	5597.40790225731	7191.28042325579	-0.361069566493416	2.21003144424763e-27	1.42070728273746e-25	TNFRSF12A	3	39166292	39168358	-	1031	protein_coding	Sus scrofa TNF receptor superfamily member 12A (TNFRSF12A), mRNA. [Source:RefSeq mRNA;Acc:NM_001142839]	-
ENSSSCG00000001382	5742.17270462149	5424.01806503145	5722.76608017148	5655.56773271023	4609.38073716262	4463.77722773313	4505.96329767876	4333.67974028725	5636.13114563366	4478.20025071544	0.331639818207297	2.46877711068362e-27	1.58022926303586e-25	DDR1	7	23373583	23394965	+	8906	protein_coding	discoidin domain receptor tyrosine kinase 1 [Source:HGNC Symbol;Acc:HGNC:2730]	-
ENSSSCG00000012967	851.072025863543	837.365793071614	925.945213487981	820.295952792887	1280.83318991393	1211.50276115627	1320.86571177054	1283.58564776656	858.669746304006	1274.19682765182	-0.5678896127002	2.83330852327362e-27	1.80581039812405e-25	FOSL1	2	6430153	6439029	+	4790	protein_coding	FOS like 1, AP-1 transcription factor subunit [Source:HGNC Symbol;Acc:HGNC:13718]	TF_bZIP
ENSSSCG00000034167	700.339992367228	711.949520010212	789.315211896534	689.048600346025	1103.78278846453	1061.2388527958	1093.35874134852	1166.80039620747	722.663331155	1106.29519470408	-0.612837962045817	3.02892733366498e-27	1.92227328741615e-25	SLC5A3	13	197688632	197718695	+	7175	protein_coding	solute carrier family 5 member 3 [Source:HGNC Symbol;Acc:HGNC:11038]	-
ENSSSCG00000035344	2803.41074543485	2695.03540157508	2956.00854794468	2970.96279629715	3708.95298121997	3668.31766284991	3795.83231718674	3771.84798954353	2856.35437281294	3736.23773770004	-0.38713901765393	3.47993457172606e-27	2.19914170350519e-25	UBE2S	6	59565033	59570489	-	1352	protein_coding	ubiquitin conjugating enzyme E2 S [Source:HGNC Symbol;Acc:HGNC:17895]	-
ENSSSCG00000022225	3662.68587516214	3758.71627385524	3613.30963668191	3664.98288726616	4747.98590858301	4837.55869977979	4460.68278414816	4658.78462976255	3674.92366824136	4676.25300556838	-0.348177359093859	3.86905312653852e-27	2.43472819954412e-25	NOP58	15	105893108	105926771	+	5129	protein_coding	NOP58 ribonucleoprotein [Source:HGNC Symbol;Acc:HGNC:29926]	-
ENSSSCG00000039812	3020.79299782409	3193.87155533058	3084.32996835827	3150.93075684928	3820.24180498816	4226.17242263814	4137.09277281976	4086.43168518468	3112.48131959056	4067.48467140768	-0.386009204421506	4.12213129042927e-27	2.5830868094732e-25	RAP2A	11	66679193	66720045	+	5724	protein_coding	RAP2A, member of RAS oncogene family [Source:HGNC Symbol;Acc:HGNC:9861]	-
ENSSSCG00000035456	4182.55758252698	4174.57023190094	4227.221468157	4640.38934749625	3361.93419437915	3071.01862711705	3261.3013769719	3055.35468943777	4306.18465752029	3187.40222197647	0.434140535748534	4.48938404879981e-27	2.80145078258579e-25	WWC1	16	55420750	55595167	-	3339	protein_coding	WW and C2 domain containing 1 [Source:HGNC Symbol;Acc:HGNC:29435]	-
ENSSSCG00000023526	74.853322756673	92.4119906768223	88.6248658971547	78.5495518431977	210.437048579856	258.266092494553	195.479290119887	257.769248936727	83.6099327934619	230.487920032756	-1.46234082084689	4.77340880768517e-27	2.96627578990902e-25	RAPGEF3	5	78098801	78134156	-	6613	protein_coding	Rap guanine nucleotide exchange factor 3 [Source:HGNC Symbol;Acc:HGNC:16629]	-
ENSSSCG00000026367	2044.62363803844	2107.55917512957	2029.14015877027	2097.9690429006	1540.84435089962	1589.04083091194	1520.76261296658	1469.81077863105	2069.82300370972	1530.1146433523	0.43514585215094	5.84332560734146e-27	3.61607295053487e-25	IFT172	3	111683822	111718451	+	5211	protein_coding	intraflagellar transport 172 [Source:HGNC Symbol;Acc:HGNC:30391]	-
ENSSSCG00000012026	23988.9518615393	25328.4292814229	25125.1494818434	24396.0987851228	20336.5149687677	20297.8365712174	20569.5015733497	21128.6614577443	24709.6573524821	20583.1286427698	0.263758986016675	7.72520070546717e-27	4.76089435212138e-25	ADAMTS1	13	190273999	190285720	-	6947	protein_coding	A disintegrin and metalloproteinase with thrombospondin motifs 1 precursor [Source:RefSeq peptide;Acc:NP_001138315]	-
ENSSSCG00000010320	7188.99514858951	7079.89006124063	7167.53602943239	7331.95437078152	8698.73915235386	9090.96645580827	8529.30258528751	8888.3045510917	7192.09390251101	8801.82818613534	-0.291746828833437	8.48828941244039e-27	5.2096439628451e-25	-	14	77766686	77783527	+	2846	protein_coding		-
ENSSSCG00000021573	11844.2565912648	11330.8416323745	12058.5208161316	12691.2212623617	9591.07317565883	9525.79264062637	9623.76572940507	9451.18842121884	11981.2100755331	9547.95499172728	0.327463384792143	1.15598550908088e-26	7.06572454198043e-25	KCNJ5	9	55836701	55864941	+	5725	protein_coding	G protein-activated inward rectifier potassium channel 4 [Source:UniProtKB/Swiss-Prot;Acc:O02670]	-
ENSSSCG00000021966	2853.65475660029	2874.20150594851	2763.06482948109	2874.5158782112	3609.8047564083	3741.57131817564	3517.52281938893	3640.33306661663	2841.35924256027	3627.30799014737	-0.352976528620507	1.62428667564138e-26	9.88759652265939e-25	TOPBP1	13	74766604	74846793	-	5970	protein_coding	DNA topoisomerase II binding protein 1 [Source:HGNC Symbol;Acc:HGNC:17008]	-
ENSSSCG00000017421	8220.53545945545	8121.88240509663	8436.90259827185	8664.31385774209	10059.497952065	10448.0373781887	10106.3897394751	10238.1737200134	8360.9085801415	10213.0246974355	-0.288826092539696	1.65057034520289e-26	1.00067504586812e-24	ACLY	12	20796741	20841298	+	5027	protein_coding	ATP citrate lyase [Source:HGNC Symbol;Acc:HGNC:115]	-
ENSSSCG00000011676	6701.93585667966	7061.03047130658	7168.45920511882	7091.33422462894	8420.51709293338	8795.1343862236	8554.7038489754	8790.45744843409	7005.6899394335	8640.20319414162	-0.30239967784648	2.51224953121722e-26	1.51691050641998e-24	-	13	82680417	82759966	+	11324	protein_coding		-
ENSSSCG00000004484	1030.51492288296	1230.58824319646	1248.1335280516	1193.15774951693	732.482803710653	757.893587793107	778.603952172432	760.682314209198	1175.59861091199	757.415664471348	0.635597783817479	2.71360097847097e-26	1.63188084648855e-24	COL12A1	1	90744289	90872963	+	9829	protein_coding	collagen type XII alpha 1 chain [Source:HGNC Symbol;Acc:HGNC:2188]	-
ENSSSCG00000003189	7464.82451600794	6881.86436693315	7354.94069377742	7285.22235892544	9175.25766139767	8724.69817917963	9035.11905350733	9077.68604010644	7246.71298391099	9003.19023354777	-0.313110947875032	3.42485389776496e-26	2.05133618599464e-24	PRMT1	6	54718843	54732570	+	4351	protein_coding	protein arginine methyltransferase 1 [Source:HGNC Symbol;Acc:HGNC:5187]	-
ENSSSCG00000029592	2407.61098400915	2298.04103346343	2499.95975884891	2427.08172214235	3179.82521003119	3129.24589160673	3387.20329264234	3084.8140321734	2408.17337461596	3195.27210661342	-0.407500341366948	3.49740011120745e-26	2.08640901034192e-24	GPRC5A	5	59565408	59587289	-	3235	protein_coding	G protein-coupled receptor class C group 5 member A [Source:HGNC Symbol;Acc:HGNC:9836]	-
ENSSSCG00000009881	2641.39944412589	3684.22089361576	3328.04834957545	3497.94080233379	1083.54845687032	1312.93089929958	1326.38772561573	1425.62176452761	3287.90237241272	1287.12221157831	1.35321169131483	3.66177119472341e-26	2.17576317123924e-24	OAS2	14	38827673	38860820	-	4648	protein_coding	2'-5'-oligoadenylate synthetase 2 [Source:HGNC Symbol;Acc:HGNC:8087]	-
ENSSSCG00000012623	8870.63144065724	9075.23467626263	8857.87071128333	8966.58048761971	11275.5812808774	10618.9625739488	10744.7345399796	10684.2723385815	8942.57932895573	10830.8876833468	-0.276359992798245	4.14139319975209e-26	2.45098167385328e-24	SLC25A5	X	97919295	97922310	+	1368	protein_coding	solute carrier family 25 member 5 [Source:HGNC Symbol;Acc:HGNC:10991]	-
ENSSSCG00000012076	1261.22721905079	1958.56841465061	1630.32826223308	1402.95465380699	333.86647130458	475.209610189978	430.717079925175	469.245245003184	1563.26963743537	427.259601605729	1.87146027497731	4.28986226199959e-26	2.52881445752814e-24	MX2	13	204798302	204831975	+	5409	protein_coding	MX dynamin like GTPase 2 [Source:HGNC Symbol;Acc:HGNC:7533]	-
ENSSSCG00000022197	4832.65356372877	4847.85759254636	5087.62120790854	5204.156384143	3986.16332406074	3764.11090442971	4001.25123222797	3869.69509220115	4993.07218708167	3905.30513822989	0.354926965372965	4.54166358230707e-26	2.66670750655621e-24	HS6ST1	15	59066613	59108772	+	4059	protein_coding	heparan sulfate 6-O-sulfotransferase 1 [Source:HGNC Symbol;Acc:HGNC:5201]	-
ENSSSCG00000016420	3549.89319703564	3576.7212309917	3573.61308216548	3530.75264044551	4276.52598243775	4677.9032971468	4646.2224493467	4535.68666190298	3557.74503765958	4534.08459770856	-0.34979198849606	4.60953482754503e-26	2.695945192863e-24	INSIG1	18	2885494	2898914	-	5738	protein_coding	Sus scrofa insulin induced gene 1 (INSIG1), mRNA. [Source:RefSeq mRNA;Acc:NM_001244521]	-
ENSSSCG00000017514	10235.4228459878	10824.4616426453	10576.8238394136	11218.6657398329	13343.5299698064	13281.4512002108	12961.2708974407	13097.834204136	10713.8435169699	13171.0215678984	-0.297930986353757	4.68516342555206e-26	2.7294737237767e-24	KPNB1	12	23915911	23946076	+	6728	protein_coding	karyopherin subunit beta 1 [Source:HGNC Symbol;Acc:HGNC:6400]	-
ENSSSCG00000013776	3213.5659386221	3268.36693557006	3289.27497074544	3299.0811774143	4047.8780354231	4150.10131903066	4076.35062052262	4026.46088033001	3267.57225558798	4075.1977138266	-0.31871899327302	5.17480559655803e-26	3.0029980804306e-24	DDX39A	2	64836124	64849118	+	12371	protein_coding	DExD-box helicase 39A [Source:HGNC Symbol;Acc:HGNC:17821]	-
ENSSSCG00000004806	1789.30203027938	1877.47217793422	1765.11191245167	1784.7651336524	2447.34240632054	2552.60814327344	2333.60305097922	2358.8516576169	1804.16281357941	2423.10131454752	-0.426256222032888	5.50105043557301e-26	3.17994830217581e-24	-	1	136497448	136522347	+	4747	protein_coding		-
ENSSSCG00000035600	2319.4276174739	2352.73384427216	2142.690768201	2365.43523841731	1646.06287518955	1773.11411865351	1600.27961233738	1576.07483635599	2295.07186709109	1648.88286063411	0.475662771450505	6.91458103423283e-26	3.98162399785901e-24	DNAJC12	14	71001889	71050285	-	5489	protein_coding	DnaJ heat shock protein family (Hsp40) member C12 [Source:HGNC Symbol;Acc:HGNC:28908]	-
ENSSSCG00000032931	15920.1738235631	15974.0726741364	15740.1454536093	15089.4683388907	12148.6926891679	12995.0106248987	12804.4457042371	13075.7396970842	15680.9650725499	12755.972178847	0.297863894345386	7.76623024416614e-26	4.44004743671071e-24	-	16	17629408	17660079	+	4273	protein_coding		-
ENSSSCG00000016175	1941.05945175866	1984.02886106157	2104.84056505743	2036.32255917556	2542.44376481336	2766.7342126871	2789.72139459229	2711.311651061	2016.5628592633	2702.55275578844	-0.421922946222444	7.7722605313795e-26	4.44004743671071e-24	MREG	15	118208684	118273707	-	2867	protein_coding	melanoregulin [Source:HGNC Symbol;Acc:HGNC:25478]	-
ENSSSCG00000022649	297.362515060756	314.012172401855	307.417503580756	290.335052382452	609.05338098593	549.402414942959	474.893190686732	568.144467044214	302.281810856455	550.373363414959	-0.865138165532941	7.8000028725909e-26	4.44004743671071e-24	SLC7A11	8	88608030	88734637	+	5515	protein_coding	solute carrier family 7 member 11 [Source:HGNC Symbol;Acc:HGNC:11059]	-
novel.474	2426.06796770258	2844.96914155074	2775.06611340466	2444.9790883851	1576.2544311895	1757.14857839021	1849.87463814018	1848.57375666053	2622.77057776077	1757.9628510951	0.578183608118108	9.30200665307269e-26	5.27490978037742e-24	-	6	58549748	58556507	-	1036	-	-	-
ENSSSCG00000009509	11799.1395200142	12303.0534934745	12365.0151440259	12890.0808872812	14883.3626041263	15066.7742614186	14917.1682014086	15161.0403150132	12339.322261199	15007.0863454917	-0.28233960512414	1.01747513489075e-25	5.74796369763662e-24	IPO5	11	67004363	67060550	+	5168	protein_coding	importin-5 [Source:RefSeq peptide;Acc:NP_001231230]	-
ENSSSCG00000008692	7553.0078825432	7183.61780587788	6961.66785135879	7079.40264713377	5920.56542446788	5617.99187382697	5772.71327376639	5516.26192724595	7194.42404672841	5706.8831248268	0.334024725944243	1.09527788649724e-25	6.16414128272445e-24	ADD1	8	1627062	1710650	+	3963	protein_coding	adducin 1 [Source:HGNC Symbol;Acc:HGNC:243]	-
ENSSSCG00000011689	3112.05252830825	3308.91505392826	3058.48104913827	3184.7368930856	2404.85030997268	2458.69320054815	2391.03199496924	2501.93989376137	3166.04638111509	2439.12884981286	0.376200992595076	1.21222790642449e-25	6.79667932196044e-24	PLOD2	13	86401762	86513631	-	5625	protein_coding	procollagen-lysine,2-oxoglutarate 5-dioxygenase 2 [Source:HGNC Symbol;Acc:HGNC:9082]	-
ENSSSCG00000002640	1658.05236845946	1689.81925809046	1692.1810332238	1584.91121060832	1121.99368689933	1197.41551974747	1209.32103209761	1232.03179797921	1656.24096759551	1190.19050918091	0.477361176573729	1.28276015341794e-25	7.16520034759369e-24	DEF8	6	143637	167459	-	5904	protein_coding	differentially expressed in FDCP 8 homolog [Source:HGNC Symbol;Acc:HGNC:25969]	-
ENSSSCG00000016806	3533.48698930815	3330.60358235241	3707.47355669764	3717.68068786983	2593.0295937989	2704.75035048841	2776.46856136382	2703.94681537709	3572.31120405701	2694.54883025706	0.407015802826455	1.37908209889972e-25	7.67448896380241e-24	-	16	17602886	17633508	+	885	protein_coding		-
ENSSSCG00000020675	3221.76904248584	3257.99416110634	3055.71152207898	2727.35975577078	2134.72198318989	2232.35818858019	2214.32755192302	2173.67864613583	3065.70862036048	2188.77159245723	0.4861303075607	1.61108455088252e-25	8.93223605645421e-24	ATF7IP2	3	32523055	32599255	-	4249	protein_coding	activating transcription factor 7 interacting protein 2 [Source:HGNC Symbol;Acc:HGNC:20397]	-
ENSSSCG00000008449	3869.8142477217	3761.54521234535	3496.9895001919	3622.22806790847	2854.0524713643	2887.88448880273	2667.13268722897	2619.77726470388	3687.64425704185	2757.21172802497	0.418519380929632	1.67759129625294e-25	9.26651725641346e-24	SLC3A1	3	96157387	96201057	-	2481	protein_coding	Sus scrofa solute carrier family 3 member 1 (SLC3A1), mRNA. [Source:RefSeq mRNA;Acc:NM_001123042]	-
ENSSSCG00000027135	5087.97517148783	5134.52335954385	5199.32546596641	5471.62257965971	6545.80627072918	6403.12079501041	6466.27821272282	6393.72949301424	5223.36164416445	6452.23369286916	-0.304826656275754	1.79930017004353e-25	9.90212647085946e-24	PPM1G	3	111747972	111774922	+	3674	protein_coding	protein phosphatase, Mg2+/Mn2+ dependent 1G [Source:HGNC Symbol;Acc:HGNC:9278]	-
ENSSSCG00000012077	2552.19068960766	3867.158915976	3196.95740210257	3084.31278250126	1022.84546208767	1263.15597965518	1116.55119949834	1229.92755921238	3175.15494754687	1158.12005011339	1.45502993065094	2.33101184439135e-25	1.27811436203134e-23	MX1	13	204847561	204868477	+	1986	protein_coding	interferon-induced GTP-binding protein Mx1 [Source:RefSeq peptide;Acc:NP_999226]	-
ENSSSCG00000033703	2024.11587837908	2229.20353020416	2110.379619176	2045.27124229693	1439.67269292854	1601.24977346623	1558.3123071139	1461.39382356373	2102.24256751404	1515.1571492681	0.472521594716694	2.57141188540634e-25	1.4047632549066e-23	FAM111A	2	12250155	12260985	-	5438	protein_coding	family with sequence similarity 111 member A [Source:HGNC Symbol;Acc:HGNC:24725]	-
ENSSSCG00000016502	706.492320265037	891.115624383643	885.325483285119	872.993753396552	396.592899246652	490.236001026025	496.98124606751	500.80882650564	838.981795332588	471.154743211457	0.833857337031433	2.59669874249458e-25	1.41340018414468e-23	PARP12	18	9674944	9716743	+	4517	protein_coding	poly(ADP-ribose) polymerase family member 12 [Source:HGNC Symbol;Acc:HGNC:21919]	-
ENSSSCG00000030643	1474.50791950816	1530.45572314778	1452.15535475234	1583.91691248372	1975.88248017528	2120.59940673709	2035.41430333871	2048.47643950942	1510.258977473	2045.09315744013	-0.437888336603861	3.27976943546276e-25	1.77870841310878e-23	SELENOI	3	112631902	112671085	-	2364	protein_coding	selenoprotein I [Source:HGNC Symbol;Acc:HGNC:29361]	-
ENSSSCG00000003763	1290.96347055687	1829.3802236024	1586.0158292845	1520.28183250948	569.596434377207	705.301219866943	555.514592826572	634.427988199372	1556.66033898831	616.210058817524	1.33653846603655	3.3262698077689e-25	1.79739086641541e-23	IFI44	6	134633961	134650811	-	2958	protein_coding	interferon-induced protein 44 [Source:RefSeq peptide;Acc:NP_001233134]	-
ENSSSCG00000000190	28016.675858638	27175.7261154627	26272.6568600742	27557.9668213426	32414.3874973558	32187.4683202393	32230.8904116316	31942.3444804858	27255.7564138794	32193.7726774281	-0.24031599005872	4.57269641930697e-25	2.46199257752867e-23	TUBA1B	5	15150224	15190862	-	8613	protein_coding	Sus scrofa tubulin alpha 1b (TUBA1B), mRNA. [Source:RefSeq mRNA;Acc:NM_001044544]	-
ENSSSCG00000033613	298.387903043724	390.393511634739	388.656963986481	329.112679241752	137.593454840675	151.20305778772	132.528332284669	189.381489014738	351.637764476674	152.676583481951	1.20501200559623	6.34188076682365e-25	3.40225934375568e-23	FOXS1	17	35523413	35537506	-	5460	protein_coding	forkhead box S1 [Source:HGNC Symbol;Acc:HGNC:3735]	-
ENSSSCG00000026951	1720.60103542051	1843.52491605293	1826.96468344239	1897.12082173191	1298.03237176902	1329.83558899014	1314.2392951563	1379.32851165734	1822.05286416194	1330.3589418932	0.454087765917279	6.59062041622801e-25	3.52302913575715e-23	PSMB8	7	25053132	25073046	-	2167	protein_coding	proteasome subunit beta type-8 [Source:RefSeq peptide;Acc:NP_999100]	-
ENSSSCG00000037508	8716.82324321202	8347.25450480848	8164.56577077538	8652.38228024692	7105.28553930928	6841.70357753753	6757.84054374909	6846.14082788278	8470.2564497607	6887.74262211967	0.298051767576466	6.6250834657949e-25	3.5288033860309e-23	GSN	1	261295717	261376583	+	7995	protein_coding	gelsolin [Source:HGNC Symbol;Acc:HGNC:4620]	-
ENSSSCG00000009622	3428.89741504541	3372.09468020731	3334.51057938045	3295.10398491591	4268.43224980006	4045.85573260558	4384.47899308448	4271.60469666576	3357.65166488727	4242.59291803897	-0.337017554918757	1.03739710164397e-24	5.50595742844063e-23	POLR3D	14	6520962	6529790	+	4017	protein_coding	RNA polymerase III subunit D [Source:HGNC Symbol;Acc:HGNC:1080]	-
ENSSSCG00000003701	1863.12996505308	1897.27474736496	1970.05691483884	1900.10371610571	2480.729053451	2425.82297059429	2520.24711894679	2495.62717746088	1907.64133584065	2480.60658011324	-0.378128049581353	1.07850711502178e-24	5.70384933100527e-23	SNRPD1	6	106798252	106811844	+	2729	protein_coding	small nuclear ribonucleoprotein D1 polypeptide [Source:HGNC Symbol;Acc:HGNC:11158]	-
ENSSSCG00000039658	1410.93386456414	1382.40794216552	1297.06183943232	1408.92044255457	993.505681276052	892.191955890274	991.753686596942	850.112461799491	1374.83102217914	931.89094639069	0.561266171411422	1.15451397048049e-24	6.08424782888552e-23	-	10	47140774	47223385	+	4274	protein_coding		-
ENSSSCG00000000811	3767.27544942489	3586.15102595872	3397.2865260576	3212.57724057433	2594.04131037861	2573.269430673	2615.22575708414	2594.52639950191	3490.82256050388	2594.26572440942	0.428160959780289	1.47523137248015e-24	7.74704249618624e-23	PCED1B	5	77781714	77795179	+	3278	protein_coding	PC-esterase domain containing 1B [Source:HGNC Symbol;Acc:HGNC:28255]	-
ENSSSCG00000035564	4138.46589925935	4050.09693833624	3942.88335673696	4168.09773831247	5323.65264243848	5148.41716020051	4965.39484959894	5001.77554875591	4074.88598316125	5109.81005024846	-0.327075983362029	1.68474366034088e-24	8.81623401765752e-23	MCM6	15	15917042	15979389	+	4045	protein_coding	minichromosome maintenance complex component 6 [Source:HGNC Symbol;Acc:HGNC:6949]	-
ENSSSCG00000016226	1601.65602939621	1625.69665231471	1577.70724810664	1569.99673873936	2108.41735211741	2241.74968285272	2091.7388445597	2058.99763334357	1593.76416713923	2125.22587821835	-0.415908843451375	1.77870638218017e-24	9.27539405029197e-23	-	15	124472219	124554990	-	1953	protein_coding		-
ENSSSCG00000040056	6002.6212522954	6369.82650022382	6016.33594845581	6440.06895301761	5053.52431565568	5010.36219439433	5001.84014097723	4872.36486459584	6207.21316349816	4984.52287890577	0.31642639446355	2.02012151411974e-24	1.04975931225024e-22	-	5	89714010	89728263	-	3583	protein_coding		-
ENSSSCG00000016658	3059.75774117688	3205.18730929101	3073.25186012113	3056.47243501253	3996.28048985785	4036.46423833305	3761.59583134653	3902.31079308702	3098.66733640039	3924.16283815611	-0.34110650549942	2.91111974183299e-24	1.50751527186449e-22	ANLN	18	37645004	37708565	-	7727	protein_coding	anillin actin binding protein [Source:HGNC Symbol;Acc:HGNC:14082]	-
ENSSSCG00000005247	5554.52670373833	5770.09154032118	5820.62270293292	5981.69751757819	6876.63759229463	7325.36553257278	7610.43948144713	7439.53616012896	5781.73461614266	7312.99469161087	-0.33866732945407	3.33819117641288e-24	1.72269146038137e-22	TJP2	1	222474520	222616964	+	11019	protein_coding	tight junction protein 2 [Source:HGNC Symbol;Acc:HGNC:11828]	-
ENSSSCG00000004529	859.275129727288	958.067168649504	941.639200157269	871.999455271954	537.22150382646	633.925863395721	551.096981750416	590.238974095933	907.745238451504	578.120830767133	0.650157963620882	3.39185468272752e-24	1.74434899097235e-22	POLI	1	103794071	103824644	+	5112	protein_coding	DNA polymerase iota [Source:HGNC Symbol;Acc:HGNC:9182]	-
ENSSSCG00000004163	3716.00605027648	3883.18956741994	3544.07146019976	3730.60656348959	4698.41179617717	4867.61148145189	4783.16839270752	4545.15573635371	3718.46841034644	4723.58685167257	-0.345447957851647	3.63702694625255e-24	1.8640075558904e-22	BCLAF1	1	27872183	27919899	+	6678	protein_coding	BCL2 associated transcription factor 1 [Source:HGNC Symbol;Acc:HGNC:16863]	-
ENSSSCG00000015712	3464.78599444929	3763.43117133875	3499.75902725118	3618.25087541008	4583.07610609014	4559.57046931293	4388.89660416063	4580.92779538983	3586.55676711233	4528.11774373838	-0.336360670217166	3.72430855955075e-24	1.90220335127191e-22	DDX18	15	23425008	23445876	+	7510	protein_coding	DEAD-box helicase 18 [Source:HGNC Symbol;Acc:HGNC:2741]	-
ENSSSCG00000032170	1726.75336331832	1731.31035594536	1801.11576422238	1906.06950485329	1266.66915779798	1309.17430159057	1358.41540591786	1255.17842441435	1791.31224708484	1297.35932243019	0.465707302168899	3.77127949249352e-24	1.9196198754624e-22	DAPK3	2	74758979	74775396	+	3158	protein_coding	death associated protein kinase 3 [Source:HGNC Symbol;Acc:HGNC:2676]	-
ENSSSCG00000001715	735.203183788145	824.164080117782	779.160279345819	818.307356543692	534.186354087327	509.018989571083	449.491926998837	480.818558220751	789.20872494886	493.3789572195	0.676342324633568	3.96250770109166e-24	2.01009659367622e-22	ENPP5	7	40920030	41008500	-	4690	protein_coding	ectonucleotide pyrophosphatase/phosphodiesterase 5 (putative) [Source:HGNC Symbol;Acc:HGNC:13717]	-
ENSSSCG00000015504	2995.15829824989	3114.66127760759	2971.70253461397	3057.46673313713	3940.63607797375	3883.38288169083	3733.98576212056	3741.33652742449	3034.74721090214	3824.83531230241	-0.334179166385545	4.11126780529551e-24	2.07848976434499e-22	CACYBP	9	117063990	117077436	+	1498	protein_coding	calcyclin binding protein [Source:HGNC Symbol;Acc:HGNC:30423]	-
ENSSSCG00000008857	3324.30784078266	3563.51951803787	3524.68477078476	3492.9693117108	4676.15403142354	4931.47364250509	4229.86260541903	4600.91806367472	3476.37036032902	4609.60208575559	-0.407477901777187	4.14285315113712e-24	2.08738215865064e-22	MSMO1	8	43726596	43746065	-	2300	protein_coding	methylsterol monooxygenase 1 [Source:HGNC Symbol;Acc:HGNC:10545]	-
ENSSSCG00000006995	10499.9729455936	10627.3789278346	10092.1566040385	10198.5158639959	8532.81763328129	8833.63951274097	8321.67486470819	8445.3622906739	10354.5060853656	8533.37357535109	0.278726128207435	4.3225680962958e-24	2.17059867300187e-22	ASAH1	17	5712056	5750784	-	2716	protein_coding	N-acylsphingosine amidohydrolase 1 [Source:HGNC Symbol;Acc:HGNC:735]	-
ENSSSCG00000008980	1609.85913325995	1742.62610990579	1701.41279008809	1649.54058870715	1254.52855884145	1248.12958881913	1148.57887980047	1216.25000722798	1675.85965549025	1216.87175867226	0.461248087575067	6.46764582727706e-24	3.23686140496678e-22	SCARB2	8	71838395	71910461	-	4807	protein_coding	scavenger receptor class B member 2 [Source:HGNC Symbol;Acc:HGNC:1665]	-
ENSSSCG00000008377	7819.60875811491	7925.74266978256	7598.65907499459	7716.74774500073	9688.19796731107	9368.01553684788	9184.21342732758	9209.20096303334	7765.1895619732	9362.40697362997	-0.270042270819316	7.0438547790769e-24	3.51344649415227e-22	CCT4	3	79924549	79945457	+	4975	protein_coding	chaperonin containing TCP1 subunit 4 [Source:HGNC Symbol;Acc:HGNC:1617]	-
ENSSSCG00000006543	1105.36824563964	1183.43926836135	1265.67386609374	1132.50556391648	755.752285044003	818.938300564547	801.796410322249	811.184044613128	1171.7467360028	796.917760135982	0.556944670426618	8.57291301244215e-24	4.26188082225207e-22	ADAR	4	95178756	95194668	+	3417	protein_coding	adenosine deaminase, RNA specific [Source:HGNC Symbol;Acc:HGNC:225]	-
ENSSSCG00000026617	5090.02594745377	5227.87832971737	5315.64560245643	5612.81291335254	6586.27493391762	6710.22265772212	6507.14111517726	6583.11098202898	5311.59069824503	6596.68742221149	-0.312715297418329	8.70984220009843e-24	4.31556766020824e-22	EIF2S2	17	37538321	37570346	-	6999	protein_coding	eukaryotic translation initiation factor 2 subunit beta [Source:HGNC Symbol;Acc:HGNC:3266]	-
ENSSSCG00000015241	936.179228449897	908.089255324284	922.252510742267	871.999455271954	585.783899652581	631.108415113963	619.569953430829	600.760167930086	909.6301124471	609.305609031864	0.577816687222385	8.80088751379602e-24	4.34623961525675e-22	TMEM45B	9	56584626	56617667	+	5552	protein_coding	transmembrane protein 45B [Source:HGNC Symbol;Acc:HGNC:25194]	-
ENSSSCG00000001507	2442.47417543007	2450.80371192919	2424.25935256175	2513.58565898233	1923.27321803032	1860.45501538804	1942.64447073944	1893.81489014738	2457.78072472584	1905.0468985763	0.367878684922789	9.0784325602799e-24	4.46850637637012e-22	TAPBP	7	29663494	29674077	-	2950	protein_coding	TAP binding protein [Source:HGNC Symbol;Acc:HGNC:11566]	-
ENSSSCG00000017614	1619.08762510667	1719.05162248823	1677.41022224094	1667.43795494991	1137.16943559499	1296.02620960903	1193.85939333106	1197.31185832651	1670.74685619644	1206.0917242154	0.469538290330996	1.00952280395267e-23	4.95263917702307e-22	TRIM25	12	33187342	33212339	-	1899	protein_coding	tripartite motif containing 25 [Source:HGNC Symbol;Acc:HGNC:12932]	-
ENSSSCG00000009432	1329.92821390966	1270.19338205795	1276.75197433089	1325.39940008839	1702.71900365336	1730.85239442713	1874.17149905903	1778.08175797171	1300.56824259672	1771.45616377781	-0.44543842098619	1.02521289790881e-23	5.01312300308588e-22	DGKD	15	133749344	133870130	+	8560	protein_coding	diacylglycerol kinase delta [Source:HGNC Symbol;Acc:HGNC:2851]	-
ENSSSCG00000000743	2938.76195918664	2834.59636708702	3132.33510405256	3266.26933930259	4279.56113217688	3896.53097367237	3994.62481561374	4129.5685799047	3042.9906924072	4075.07137534192	-0.421256580975971	1.06227875886951e-23	5.17739392476468e-22	FKBP4	5	67314011	67321630	-	1547	protein_coding	Sus scrofa FK506 binding protein 4, 59kDa (FKBP4), mRNA. [Source:RefSeq mRNA;Acc:NM_001195337]	-
ENSSSCG00000009071	1167.91691260069	1201.35587879869	1255.51893354303	1265.74151261254	1678.4378057403	1610.64126773876	1670.96138955587	1712.85035619996	1222.63330938874	1668.22270480872	-0.447517759930539	1.23947068743074e-23	6.0213243753557e-22	JADE1	8	96208985	96271257	-	5593	protein_coding	jade family PHD finger 1 [Source:HGNC Symbol;Acc:HGNC:30027]	-
ENSSSCG00000021885	1153.56148083914	1156.09286295698	1103.19494528229	1201.11213451371	819.490429565786	795.459564883224	819.466854626872	796.454373245315	1153.49035589803	807.717805580299	0.513985417814291	1.4332750208671e-23	6.94021547441945e-22	MDFIC	18	31025531	31125721	-	3448	protein_coding	MyoD family inhibitor domain containing [Source:HGNC Symbol;Acc:HGNC:28870]	-
ENSSSCG00000004125	731.101631856272	792.102777229905	750.541833066529	724.843332831533	513.95202249311	479.905357326242	432.925885463253	462.932528702693	749.64739374606	472.428948496325	0.665035912476402	1.53445722830769e-23	7.40611492005854e-22	STX11	1	21127560	21159691	-	2454	protein_coding	syntaxin 11 [Source:HGNC Symbol;Acc:HGNC:11429]	-
ENSSSCG00000016918	1274.55726282938	1379.57900367542	1306.2935962966	1381.08009506584	998.564264174606	933.514530689403	923.280714916529	913.239624804403	1335.37748946681	942.149783646235	0.503057614266577	1.62104711413287e-23	7.79880537425083e-22	MAP3K1	16	35872330	35947096	+	7424	protein_coding	mitogen-activated protein kinase kinase kinase 1 [Source:HGNC Symbol;Acc:HGNC:6848]	-
ENSSSCG00000004578	65846.314714281	66282.0288232024	68642.7281644056	66726.3528436096	75904.0363928063	77771.9032202416	78773.7363072384	77941.0039233988	66874.3561363747	77597.6699609213	-0.214522217041911	1.71641438588776e-23	8.23106242801609e-22	ANXA2	1	111588306	111635100	+	3232	protein_coding	annexin A2 [Source:HGNC Symbol;Acc:HGNC:537]	-
ENSSSCG00000004049	3508.87767771692	3586.15102595872	3886.56963986481	3989.12407588493	4770.24367333664	4882.63787228793	4830.6577117762	5028.07853334129	3742.68060485634	4877.90444768552	-0.382005262697502	1.74671121915402e-23	8.34950356489203e-22	ACAT2	1	7597333	7612910	-	5684	protein_coding	acetyl-CoA acetyltransferase 2 [Source:HGNC Symbol;Acc:HGNC:94]	-
ENSSSCG00000037046	10494.8460056787	9403.39154111502	10400.4972833057	10254.1965589734	12463.3365454579	12769.614762358	12541.5978452059	12552.8363635269	10138.2328472682	12581.8463791372	-0.311694696248769	1.84525144014407e-23	8.79235782054591e-22	TUBB4B	AEMK02000682.1	662485	669288	-	5116	protein_coding	tubulin beta 4B class IVb [Source:HGNC Symbol;Acc:HGNC:20771]	-
ENSSSCG00000004294	12344.6459269532	12978.2268131133	12783.2137299781	13340.4979377238	15354.8225302715	15779.5886767036	15238.5494071989	15414.6010864163	12861.6461019421	15446.8904251476	-0.264290022093286	1.8776678633654e-23	8.91832436758968e-22	-	1	54563092	54598412	-	7384	protein_coding		-
ENSSSCG00000024696	4089.24727607688	4211.34643227233	4229.99099521628	4517.09638004617	5204.2700860326	5450.82327577595	5647.91576086499	5379.48640740197	4261.92027090291	5420.62388251888	-0.346766476152974	2.1818146851107e-23	1.0330026734521e-21	-	15	110874181	110910877	+	2944	protein_coding		-
ENSSSCG00000021712	1128.9521692479	1572.88980049938	1442.92359788805	1453.66385816146	513.95202249311	566.307104633511	582.020259283506	675.460644152565	1399.6073564492	584.435007640673	1.2604753791593	2.6341792288997e-23	1.24323256391804e-21	HERC6	8	130594937	130665145	-	4573	protein_coding	HECT and RLD domain containing E3 ubiquitin protein ligase family member 6 [Source:HGNC Symbol;Acc:HGNC:26072]	-
ENSSSCG00000008336	17047.0752168451	17243.3230766977	16971.6618193051	16771.8207657096	19368.3022019845	19910.9070071892	20023.9266054445	19775.6359306723	17008.4702196394	19769.6929363226	-0.216987798139699	2.64584904764036e-23	1.24480103143559e-21	ANXA4	3	72620712	72694552	-	4318	protein_coding	annexin A4 [Source:RefSeq peptide;Acc:NP_001161111]	-
ENSSSCG00000006776	1570.89438990717	1823.72234662219	1649.71495164808	1746.9818049177	1211.02474591388	1188.02402547494	1157.41410195278	1257.28266318118	1697.82837327378	1203.4363841307	0.496828040146103	2.92651898980971e-23	1.37251900044094e-21	MOV10	4	107735562	107763596	-	6805	protein_coding	Mov10 RISC complex RNA helicase [Source:HGNC Symbol;Acc:HGNC:7200]	-
ENSSSCG00000010568	3110.00175234232	3021.30630743407	3146.18273934899	3191.69697995778	3973.0110085245	3798.85943323806	3862.09648332907	3922.30106137191	3117.29694477079	3889.06699661588	-0.319086973606065	3.18907177859599e-23	1.49096603467024e-21	NPM3	14	112819393	112821367	-	913	protein_coding	nucleophosmin/nucleoplasmin 3 [Source:HGNC Symbol;Acc:HGNC:7931]	-
ENSSSCG00000000405	14144.2018370623	14335.1743088679	14214.1360439426	14484.9350791355	17537.0951927078	16856.7930697627	16524.0742303602	16697.1346147994	14294.6118172521	16903.7742769075	-0.241959407771903	3.66970371120997e-23	1.7103112859058e-21	-	5	21981708	21992407	-	4918	protein_coding		-
ENSSSCG00000034259	787.497970919519	931.663742741841	851.167982887257	867.027964648967	480.565375362652	524.984529834383	585.333467590623	561.831750743723	859.339415299396	538.178780882845	0.677357056025446	4.39007061730914e-23	2.03967330799217e-21	PMEPA1	17	57999287	58053674	-	4829	protein_coding	prostate transmembrane protein, androgen induced 1 [Source:HGNC Symbol;Acc:HGNC:14107]	-
ENSSSCG00000015311	4989.53792512289	5357.06652076558	5426.42668482787	5637.67036646748	6625.73188052634	7228.63314156573	6826.31351542951	6771.4403516603	5352.67537429596	6863.02972229547	-0.358629778115709	4.6913370835955e-23	2.17287581567526e-21	CYP51A1	9	72054942	72079598	-	5314	protein_coding	cytochrome P450 family 51 subfamily A member 1 [Source:HGNC Symbol;Acc:HGNC:2649]	-
ENSSSCG00000030053	8487.13633502716	8793.28380674865	8311.35070491754	8530.08361092143	10142.4587116012	10275.2338835742	10027.9771428733	10129.8054235217	8530.4636144037	10143.8687903926	-0.250038661892604	5.27570639214784e-23	2.43597167592857e-21	ARCN1	9	45862080	45898254	+	4593	protein_coding	archain 1 [Source:HGNC Symbol;Acc:HGNC:649]	-
ENSSSCG00000008756	6135.92169008125	6222.72169873827	6251.74574849512	6042.34970317864	7440.16372719357	7350.72256710861	7273.59663689027	7319.59455041962	6163.18471012332	7346.01937040302	-0.253221412136521	5.74056718801195e-23	2.6424326864818e-21	DHX15	8	18563572	18620900	-	8167	protein_coding	Sus scrofa DEAH-box helicase 15 (DHX15), mRNA. [Source:RefSeq mRNA;Acc:NM_001252212]	-
ENSSSCG00000010471	2241.49813076832	2257.49291510523	2141.76759251457	2263.02253158377	2834.82985634979	2901.03258078427	2759.90251982824	2865.97320042303	2225.94529249297	2840.43453934633	-0.352381492441338	6.27917191354511e-23	2.88146368980344e-21	KIF11	14	104125839	104177379	+	4774	protein_coding	kinesin family member 11 [Source:HGNC Symbol;Acc:HGNC:6388]	-
ENSSSCG00000035653	2247.65045866613	2360.27768024578	2232.23880978459	2303.78875469227	1774.55088081283	1758.08772781747	1735.01675016013	1783.34235488878	2285.98892584719	1762.7494284198	0.374945279938244	6.43390582950925e-23	2.94341323746322e-21	PGAP2	9	6291928	6319271	-	6466	protein_coding	post-GPI attachment to proteins 2 [Source:HGNC Symbol;Acc:HGNC:17893]	-
ENSSSCG00000012576	1660.10314442539	1757.71378185303	1666.3321140038	1719.14145742897	1315.2315536241	1242.49469225561	1262.33236501147	1202.57245524359	1700.8226244278	1255.65776653369	0.437847007648121	6.55763011822306e-23	2.99084084352229e-21	CHRDL1	X	90703425	90827344	-	4449	protein_coding	chordin like 1 [Source:HGNC Symbol;Acc:HGNC:29861]	-
ENSSSCG00000009531	542.430242990137	555.414923557636	604.680074610795	610.499048502828	869.064541971618	897.826852453792	841.55491000765	879.571804535116	578.256072415349	872.004527242044	-0.592752522796447	6.65650209675545e-23	3.02667903265277e-21	TEX30	11	71077317	71084982	-	2658	protein_coding	testis expressed 30 [Source:HGNC Symbol;Acc:HGNC:25188]	-
ENSSSCG00000026761	5755.50274840008	6026.58196342419	5837.23986528864	5500.45722527303	7050.65284400489	7347.90511882685	6985.34751417111	7183.87114995906	5779.94545059649	7141.94415674048	-0.305275099614582	7.46240106442113e-23	3.38280393540355e-21	CCT8	13	192407979	192423368	-	1650	protein_coding	chaperonin containing TCP1 subunit 8 [Source:HGNC Symbol;Acc:HGNC:1623]	-
ENSSSCG00000014292	5136.16840668733	5472.11001936326	5433.8120903193	5566.08090149647	6775.46593432354	6711.16180714937	6509.34992071534	6550.4952811431	5402.04285446659	6636.61823583284	-0.296944210667642	8.10666165173146e-23	3.66371975375524e-21	HSPA4	2	135305749	135394185	+	10091	protein_coding	heat shock protein family A (Hsp70) member 4 [Source:HGNC Symbol;Acc:HGNC:5237]	-
ENSSSCG00000040575	2757.26828620128	3782.2907612728	3983.50308693982	3782.31006596866	1039.03292736304	1378.67135920729	1253.49714285916	1452.97686849641	3576.34305009564	1281.04457448147	1.48122224111806	8.64899987076811e-23	3.89701462455092e-21	ISG15	6	63362889	63365398	+	2108	protein_coding	ubiquitin-like protein ISG15 [Source:RefSeq peptide;Acc:NP_001121941]	-
ENSSSCG00000017705	256.346995742031	303.63939793813	299.108922402897	264.483301142919	133.546588521832	125.846023251891	134.737137822747	137.827639227393	280.894654306494	132.989347205966	1.08159395899631	8.71882299584256e-23	3.91664235421675e-21	CCL5	12	39648598	39659121	+	1010	protein_coding	C-C motif chemokine 5 precursor [Source:RefSeq peptide;Acc:NP_001123418]	-
ENSSSCG00000003090	2288.66597798485	2195.25626832288	2349.48212196103	2334.61199655479	1730.03535130555	1727.09579671812	1817.84695783805	1746.51817646925	2292.00409120589	1755.37407058274	0.385351494111027	9.74975347295003e-23	4.36660130016747e-21	NECTIN2	6	51317420	51358657	+	3763	protein_coding	nectin cell adhesion molecule 2 [Source:HGNC Symbol;Acc:HGNC:9707]	-
ENSSSCG00000015368	2304.04679772937	2477.20713783686	2371.63833843532	2484.751013369	3133.28624736449	3186.53400666916	3339.71397357367	2974.3414969148	2409.41082184264	3158.46893113053	-0.390213515597222	1.02268775595736e-22	4.56657640489462e-21	HDAC9	9	87449660	88186959	+	6727	protein_coding	histone deacetylase 9 [Source:HGNC Symbol;Acc:HGNC:14065]	-
ENSSSCG00000003471	5262.29112859241	5027.96667641649	5447.65972561573	5401.02741281329	6507.36104070017	6342.07608223897	6603.22415608365	6554.70375867676	5284.73623585948	6501.84125942489	-0.298803768588955	1.09121606565605e-22	4.85802877707294e-21	EPHA2	6	75249935	75280107	-	6499	protein_coding	EPH receptor A2 [Source:HGNC Symbol;Acc:HGNC:3386]	-
ENSSSCG00000007732	3801.11325286283	3851.12826453206	3950.26876222839	3875.77408968082	4740.90389252503	4783.08803299912	4605.35954689226	4795.56014960653	3869.57109232603	4731.22790550574	-0.29009613244554	1.1166336549837e-22	4.95639116976993e-21	SBDS	3	16161429	16169454	+	2797	protein_coding	ribosome maturation protein SBDS [Source:RefSeq peptide;Acc:NP_001231322]	-
ENSSSCG00000009680	3072.0623969725	3225.93285821846	3317.89341702473	3455.1859829761	2558.63123008873	2521.61621217409	2527.97793833007	2519.82592327943	3267.76866379795	2532.01282596808	0.368209786509508	1.1966015803222e-22	5.29558337356832e-21	EXTL3	14	12437506	12563545	+	6589	protein_coding	exostosin like glycosyltransferase 3 [Source:HGNC Symbol;Acc:HGNC:3518]	-
ENSSSCG00000038594	9520.72742185903	9812.6446426838	9645.33957180701	10099.0860515362	7729.51466899087	8051.32803983929	8357.01575331744	7769.90164652133	9769.44942197151	7976.94002716723	0.292582683079893	1.55948994559033e-22	6.88113403802788e-21	SDC4	17	47646933	47670461	-	4196	protein_coding	syndecan 4 [Source:HGNC Symbol;Acc:HGNC:10661]	-
ENSSSCG00000000206	1032.5656988489	1078.76854422739	1077.34602606229	1085.7735520604	769.916317159955	765.40678321113	734.427841410876	683.877599219887	1068.61345529975	738.407135250462	0.532541161283747	1.62260725192125e-22	7.1385146180394e-21	FAIM2	5	15779334	15813034	-	4939	protein_coding	Fas apoptotic inhibitory molecule 2 [Source:HGNC Symbol;Acc:HGNC:17067]	-
ENSSSCG00000016076	675.730680775993	725.151232964044	657.301088737231	657.231060358907	1009.69314655143	991.741795179084	1010.5285336706	951.115922607351	678.853515709044	990.769849502116	-0.545208081952374	1.91546889909772e-22	8.4021479885716e-21	COQ10B	15	101338189	101355337	+	2307	protein_coding	coenzyme Q10B [Source:HGNC Symbol;Acc:HGNC:25819]	-
ENSSSCG00000028501	2115.37540886324	2028.34889740658	2044.83414543956	2181.49008536678	1618.74652753736	1597.49317575722	1566.04312649718	1595.01298525746	2092.51213426904	1594.3239537623	0.391636363950045	2.24269082024265e-22	9.80864835574747e-21	ALDH3B1	2	4867510	4889189	-	3809	protein_coding	aldehyde dehydrogenase 3 family member B1 [Source:HGNC Symbol;Acc:HGNC:410]	-
ENSSSCG00000009944	3097.6970965467	2958.12668115501	3214.49774014472	3276.21232054856	4014.49138829264	3931.27950248073	4086.29024544397	3904.41503185385	3136.63345959875	3984.1190420178	-0.344922256597313	2.29449879150802e-22	1.00058932679973e-20	CORO1C	14	42062365	42145124	+	4467	protein_coding	coronin 1C [Source:HGNC Symbol;Acc:HGNC:2254]	-
ENSSSCG00000036956	1033.59108683187	1026.90467190877	931.484267606554	915.748572754242	670.768092348292	648.952254231768	648.284425425841	662.835211551583	976.932149775358	657.709995889371	0.570510498656108	2.41028442157766e-22	1.04801696394779e-20	-	12	3643929	3647009	+	2525	protein_coding	suppressor of cytokine signaling 3 [Source:RefSeq peptide;Acc:NP_001116668]	-
ENSSSCG00000040707	631.638997508364	698.74780705638	686.842710702949	573.710017892722	418.850664000291	380.355518037433	384.332163625541	378.762978029476	647.734883290104	390.575330923185	0.730736578727013	3.15517326067086e-22	1.3679143607455e-20	RASEF	10	31928933	32012400	+	3860	protein_coding	RAS and EF-hand domain containing [Source:HGNC Symbol;Acc:HGNC:26464]	-
ENSSSCG00000008115	2103.07075306762	2037.7786923736	2000.52171249098	2075.10018603486	2647.66228910329	2667.18437339829	2518.03831340872	2717.62436736149	2054.11783599177	2637.62733581795	-0.361494676159588	4.31317662214886e-22	1.86454249689067e-20	-	3	46223615	46242047	-	1349	protein_coding		-
ENSSSCG00000006219	2398.38249216244	2578.105943984	2422.4130011889	2630.91283768482	3253.68052035008	3311.4408804938	3144.23468345378	3177.40053791394	2507.45356875504	3221.6891555529	-0.361968829989225	4.61188528557449e-22	1.98790916615774e-20	MTFR1	4	68901974	68969624	-	3769	protein_coding	mitochondrial fission regulator 1 [Source:HGNC Symbol;Acc:HGNC:29510]	-
ENSSSCG00000038459	1044.87035464452	1020.30381543185	1069.96062057086	1037.05294395513	1450.80157530535	1392.75860061608	1381.60786406768	1444.55991342908	1043.04693365059	1417.43198835455	-0.44239282300393	7.88693785312375e-22	3.38979225191607e-20	SURF2	1	272970532	272977585	+	3536	protein_coding	surfeit 2 [Source:HGNC Symbol;Acc:HGNC:11475]	-
ENSSSCG00000035446	11088.5456478173	10889.5272279178	11665.247973713	12450.6011162091	8870.73097090471	9021.46939819156	9358.70906483573	9141.86532249477	11523.4804914143	9098.19368910669	0.341015589881276	7.94150914312373e-22	3.4034387172571e-20	CAVIN1	12	20374923	20390250	+	5559	protein_coding	caveolae associated protein 1 [Source:HGNC Symbol;Acc:HGNC:9688]	-
ENSSSCG00000011965	1159.71380873695	1158.92180144709	1227.82366295016	1209.06651951049	868.052825391907	867.774070781699	844.868118314767	805.923447696052	1188.88144816117	846.654615546106	0.489361923989693	8.09175344806813e-22	3.45789143050109e-20	TMEM45A	13	158415324	158515083	-	4290	protein_coding	transmembrane protein 45A [Source:HGNC Symbol;Acc:HGNC:25480]	-
ENSSSCG00000038231	557.811062734659	530.897456643377	562.213993035075	527.97230416124	343.983637101688	307.101862711705	339.051650094946	339.834560843113	544.723704143588	332.492927687863	0.713785802237785	8.15707426491181e-22	3.47584587391128e-20	ABCD4	7	97563876	97585570	-	1776	protein_coding	ATP binding cassette subfamily D member 4 [Source:HGNC Symbol;Acc:HGNC:68]	-
ENSSSCG00000027407	6123.61703428563	5890.79291589907	6227.74318064798	6576.28779608746	4783.39598887289	4830.98465378902	5173.02257017826	4769.25716502115	6204.61023173004	4889.16509446533	0.343964313482901	9.0988607269553e-22	3.86610851515132e-20	MYH14	6	55110526	55200751	+	6825	protein_coding	myosin heavy chain 14 [Source:HGNC Symbol;Acc:HGNC:23212]	-
ENSSSCG00000016684	2050.77596593625	2017.97612294285	1963.59468503384	2067.14580103808	1602.55906226198	1501.69993417742	1464.4380717456	1568.71000067208	2024.87314373775	1534.35176721427	0.399678619262269	1.01542664907918e-21	4.30229347851331e-20	SCRN1	18	42924617	42987924	+	6752	protein_coding	secernin 1 [Source:HGNC Symbol;Acc:HGNC:22192]	-
ENSSSCG00000015052	1317.62355811404	1343.74578280073	1348.75967787232	1299.54764884885	1702.71900365336	1790.95795777132	1747.16518061956	1768.61268352097	1327.41916690899	1752.3637063913	-0.400565921041404	1.13541524786745e-21	4.79704901039521e-20	USP28	9	41417562	41480991	-	4945	protein_coding	ubiquitin specific peptidase 28 [Source:HGNC Symbol;Acc:HGNC:12625]	-
ENSSSCG00000017152	1164.84074865179	1109.88686761857	1068.114269198	1020.14987583697	786.103782435328	742.86719695706	762.037910636848	708.076345038437	1090.74794032633	749.771308766918	0.540477789903034	1.24772132396577e-21	5.25664288859477e-20	SGSH	12	2241841	2249846	+	3859	protein_coding	N-sulfoglucosamine sulfohydrolase [Source:HGNC Symbol;Acc:HGNC:10818]	-
ENSSSCG00000038366	1929.78018394601	1855.78364951006	2066.06718622742	2090.01465790382	2471.6236042336	2716.02014361545	2766.52893644247	2770.23033653225	1985.41141939683	2681.10075520594	-0.433122291564806	1.731984171719e-21	7.27628505268089e-20	RAP2B	13	93308003	93310707	+	2705	protein_coding	Ras-related protein Rap-2a [Source:UniProtKB/Swiss-Prot;Acc:Q06AU2]	-
ENSSSCG00000011731	4111.80581170218	4108.56166713178	4185.6785622677	4147.21747769592	5271.04338029351	5321.22065481505	4848.32815608082	5077.52814436181	4138.31587969939	5129.5300838878	-0.310302284401712	1.7685396643976e-21	7.40898891989489e-20	SMC4	13	100077867	100133166	+	9174	protein_coding	structural maintenance of chromosomes 4 [Source:HGNC Symbol;Acc:HGNC:14013]	-
ENSSSCG00000016614	2788.02992569033	2792.16228973542	2728.90732908322	2674.66195516711	3290.10231721968	3569.70697298835	3549.55049969106	3453.05581636872	2745.94037491902	3465.60390156695	-0.335826543508239	1.85268187295598e-21	7.73974718578867e-20	PTPRZ1	18	25046120	25228232	-	7963	protein_coding	protein tyrosine phosphatase, receptor type Z1 [Source:HGNC Symbol;Acc:HGNC:9685]	-
ENSSSCG00000005403	2456.82960719162	2523.41313317527	2463.03273139176	2518.55714960531	3123.16908156739	3162.11612156058	3024.95918439758	3109.01277799195	2490.45815534099	3104.81429137937	-0.31846272256892	1.96951909935641e-21	8.20486252731884e-20	SMC2	1	245409591	245475909	+	11069	protein_coding	structural maintenance of chromosomes 2 [Source:HGNC Symbol;Acc:HGNC:14011]	-
ENSSSCG00000037307	2021.03971443017	1833.15214158921	1842.65867011168	1778.79934490482	2582.91242800179	2428.64041887605	2567.73643801547	2381.99828405204	1868.91246775897	2490.32189223634	-0.414352157251904	2.22299842364466e-21	9.23504136218287e-20	-	7	55869778	55900758	+	3466	protein_coding		-
ENSSSCG00000016535	7927.27449632656	7797.49745823105	7418.639816141	7615.32933629179	6524.56022255525	5758.86428791491	5484.46415104723	5761.4057435817	7689.6852767476	5882.32360127477	0.386246719526101	2.25541376125369e-21	9.34367800981599e-20	CALD1	18	14267959	14478503	-	6476	protein_coding	caldesmon 1 [Source:HGNC Symbol;Acc:HGNC:1441]	-
ENSSSCG00000034802	331.200318498704	461.116973887409	435.738923994344	459.365733564017	63.7381445217834	108.941333561339	79.5169993708016	123.09796785958	421.855487486118	93.8236113283759	2.16804376562074	2.27314468637468e-21	9.3910470505795e-20	-	13	125098764	125106729	+	5663	protein_coding		-
ENSSSCG00000033262	205.077596593625	175.394186386622	173.557029048595	151.133314938811	58.6795616232291	62.9230116259457	77.3081938327237	64.1792823883279	176.290531741913	65.7725123675566	1.42532563808702	2.67467627538138e-21	1.10193707102315e-19	CD74	2	151399969	151433844	-	4207	protein_coding	CD74 molecule [Source:HGNC Symbol;Acc:HGNC:1697]	-
ENSSSCG00000005596	2403.50943207728	2545.10166159942	2590.43097611892	2683.61063828849	3230.41103901674	3270.11830569467	3198.35041913669	3282.61247625546	2555.66317702103	3245.37306002589	-0.344536751726975	3.24687208624278e-21	1.33399036623209e-19	ARPC5L	1	265642308	265654018	+	1807	protein_coding	actin-related protein 2/3 complex subunit 5-like protein [Source:RefSeq peptide;Acc:NP_001172063]	-
ENSSSCG00000008536	5059.26430796472	5265.59750958546	5240.8683718557	5488.52564777786	6501.2907412219	6641.66474953265	6245.39765891504	6396.88585116448	5263.56395929594	6446.30975020852	-0.29269919346179	3.91899250036484e-21	1.60571027885828e-19	WDR43	3	110316873	110365092	-	4181	protein_coding	WD repeat domain 43 [Source:HGNC Symbol;Acc:HGNC:28945]	-
ENSSSCG00000006487	14786.0947144003	14445.502909982	14713.5740903005	15400.6836518897	17627.1379683021	17676.6705197545	17129.2869477935	17384.1685721695	14836.4638416432	17454.3160020049	-0.234608733473635	5.04032429219333e-21	2.05949031489784e-19	CCT3	4	93733953	93753798	+	2463	protein_coding	T-complex protein 1 subunit gamma [Source:RefSeq peptide;Acc:NP_001231109]	-
ENSSSCG00000015892	2874.16251625965	2929.83729625395	2820.30172203966	2863.57859884063	3620.93363878512	3642.96062831408	3412.60455633023	3603.5088881971	2871.97003334847	3570.00192790663	-0.314412578771985	5.44527494093294e-21	2.21887514942825e-19	PSMD14	15	68107374	68210519	+	3225	protein_coding	proteasome 26S subunit, non-ATPase 14 [Source:HGNC Symbol;Acc:HGNC:16889]	-
ENSSSCG00000004509	6944.9528086431	7329.77962786673	7582.9650883253	7694.87318625958	8863.64895484673	9095.66220294454	9095.86120580447	9049.27881675423	7388.14267777368	9026.11279508749	-0.288706319640801	7.55196157439572e-21	3.06893610137705e-19	LIPG	1	99081904	99110876	+	4134	protein_coding	lipase G, endothelial type [Source:HGNC Symbol;Acc:HGNC:6623]	-
ENSSSCG00000030408	981.296299700494	1419.18414253691	1217.66873039945	1177.24897952337	480.565375362652	546.5849666612	525.695718062521	580.769899645197	1198.84953804006	533.403989932893	1.16870404946636	1.03255718686631e-20	4.18466246872941e-19	DDX58	10	33866114	33967141	+	5954	protein_coding	DExD/H-box helicase 58 [Source:HGNC Symbol;Acc:HGNC:19102]	-
ENSSSCG00000007039	5234.60565305227	5684.28040612127	5892.63040647436	5760.96333391756	6766.36048510615	7284.04295777365	7258.13499812372	7113.37915127024	5643.11994989137	7105.47939806844	-0.332133427249689	1.14377566543603e-20	4.62283747271353e-19	PRNP	17	13693628	13705318	+	3396	protein_coding	prion protein [Source:HGNC Symbol;Acc:HGNC:9449]	-
ENSSSCG00000010477	517.820931398902	544.099169597209	489.283113807209	532.943794784227	796.220948232437	755.076139511348	788.543577093782	765.942911126274	521.036752396887	776.44589399096	-0.575436277191751	1.19240841034249e-20	4.80637271131024e-19	CEP55	14	104957201	104987638	+	5127	protein_coding	centrosomal protein 55 [Source:HGNC Symbol;Acc:HGNC:1161]	-
ENSSSCG00000007278	4809.0696401205	4714.89748351134	4702.65694666777	5214.09936538897	6198.78748388836	5880.01456403054	6037.76993833572	6104.39666257505	4860.18085892215	6055.24216220742	-0.317286891593482	1.59856218613887e-20	6.42613381241919e-19	-	17	37722011	37744486	-	6441	protein_coding		-
ENSSSCG00000004392	3221.76904248584	3411.69981906881	3174.80118562828	3200.64566307916	4040.79601936512	3985.75016926139	3953.7619131593	4188.48726537596	3252.22892756552	4042.19884179044	-0.313561162526113	1.65965879226001e-20	6.65380409348542e-19	-	1	76839731	76863722	+	2828	protein_coding		-
ENSSSCG00000009018	2875.18790424262	2817.62273614638	2691.98030162608	2767.13168075467	2191.3781116537	2200.42710805359	2218.74516299917	2253.63971927538	2787.98065569244	2216.04752549546	0.331081297540828	1.72944252840719e-20	6.91498816854283e-19	SH3D19	8	77689553	77876646	+	5759	protein_coding	SH3 domain containing 19 [Source:HGNC Symbol;Acc:HGNC:30418]	-
ENSSSCG00000003433	2822.89311711124	2845.91212104744	2864.61415498824	2843.69263634868	2275.3505877697	2200.42710805359	2265.13007929881	2352.53894131641	2844.2780073739	2273.36167910963	0.32377436098438	1.76660840126969e-20	7.04470526645353e-19	PLOD1	6	71987933	72019707	+	4099	protein_coding	procollagen-lysine,2-oxoglutarate 5-dioxygenase 1 [Source:HGNC Symbol;Acc:HGNC:9081]	-
ENSSSCG00000003928	518.846319381871	510.151907715927	557.598114602932	498.143360423317	788.12721559475	771.980829201901	833.824090624378	742.796284691139	521.184925531012	784.182105028042	-0.588102272547547	1.95617242279674e-20	7.77982813695748e-19	PLK3	6	166528464	166533576	-	2558	protein_coding	polo like kinase 3 [Source:HGNC Symbol;Acc:HGNC:2154]	-
ENSSSCG00000012377	1600.63064141324	1620.9817548312	1573.0913696745	1655.50637745474	2220.71789246531	2143.13899299116	1976.88095657965	2125.28115449873	1612.55253584342	2116.50474913371	-0.393184912216845	2.0559402222333e-20	8.15486501978389e-19	-	X	56296984	56448230	+	5540	protein_coding		-
ENSSSCG00000009293	1097.16514177589	1142.89115000315	1201.05156804373	1147.42003578544	781.045199536774	840.538737391364	841.55491000765	819.600999680449	1147.13197390205	820.684961654059	0.483776672322618	2.2417276567443e-20	8.86820325535397e-19	-	11	2806680	3047354	-	8107	protein_coding		-
ENSSSCG00000009775	1218.16092376613	1147.60604748666	1260.13481197517	1235.91256887462	1545.90293379817	1651.96384253789	1677.58780617011	1665.50498394628	1215.45358802564	1635.23989161311	-0.42778775440083	2.36426165916809e-20	9.32820063090816e-19	CDK2AP1	14	29631084	29642260	+	1336	protein_coding	Sus scrofa cyclin dependent kinase 2 associated protein 1 (CDK2AP1), mRNA. [Source:RefSeq mRNA;Acc:NM_001190166]	-
ENSSSCG00000016554	1889.79005261025	1862.38450598698	2018.06205053313	1921.97827484685	2431.15494104517	2412.67487861275	2555.58800755604	2468.27207349209	1923.0537209943	2466.92247517651	-0.358491081734428	2.51731840702398e-20	9.90588040167694e-19	MEST	18	18291103	18351202	-	8477	protein_coding	mesoderm specific transcript [Source:HGNC Symbol;Acc:HGNC:7028]	-
ENSSSCG00000024126	7964.18846371342	7812.58513017829	8245.80523118111	8399.83055659917	9829.83828847059	9706.10933065893	9582.90282695063	9566.92155339452	8105.60234541799	9671.44299986867	-0.254895890280747	2.97435860456823e-20	1.16459063030219e-18	CCT5	16	72210296	72223131	-	3296	protein_coding	chaperonin containing TCP1 subunit 5 [Source:HGNC Symbol;Acc:HGNC:1618]	-
ENSSSCG00000027157	545.506406939042	529.954477146675	538.211425187929	506.097745420097	344.995353681399	316.493356984234	337.947247325907	318.792173174809	529.942513673436	329.557032791587	0.686077356593938	2.97511754153906e-20	1.16459063030219e-18	SLC40A1	15	94115562	94161781	-	3982	protein_coding	solute carrier family 40 member 1 [Source:HGNC Symbol;Acc:HGNC:10909]	-
ENSSSCG00000021118	6364.58321028314	6201.03317031411	6078.18871944653	6603.13384545159	7760.87788296191	7738.59128056407	7389.55892763935	7835.13304829308	6311.73473637384	7681.0402848646	-0.283669464539743	3.09297256190685e-20	1.20755478503348e-18	GSPT1	3	31237106	31273865	+	6880	protein_coding	G1 to S phase transition 1 [Source:HGNC Symbol;Acc:HGNC:4621]	-
ENSSSCG00000016574	2536.80986986314	2277.29548453598	2232.23880978459	2062.17431041509	1628.86369333446	1548.65740554007	1616.84565387297	1727.58002756778	2277.1296186497	1630.48669507882	0.482040928690479	3.13394377621447e-20	1.22035606993375e-18	KCP	18	19710877	19744595	+	8467	protein_coding	kielin/chordin-like protein [Source:HGNC Symbol;Acc:HGNC:17585]	-
ENSSSCG00000035859	619.334341712747	641.226057757542	607.449601670082	596.578874758463	374.335134493013	364.389977774133	352.304483323413	440.838021650973	616.147218974708	382.966904310383	0.686574311378773	3.24886933585789e-20	1.26181347070272e-18	WNT5A	13	37344680	37366942	-	6833	protein_coding	Wnt family member 5A [Source:HGNC Symbol;Acc:HGNC:12784]	-
ENSSSCG00000039591	3350.96792833983	3405.09896259189	3335.43375506688	3379.6193255067	2723.5410325816	2783.63890237766	2779.78176967094	2640.81965237218	3367.77999287632	2731.94533925059	0.301728894919432	3.67626855255885e-20	1.42410049851591e-18	SERINC3	17	46904840	46924819	-	4101	protein_coding	serine incorporator 3 [Source:HGNC Symbol;Acc:HGNC:11699]	-
ENSSSCG00000021902	628.56283355946	774.186166792562	653.608385991516	620.442029748802	388.499166608965	413.225747991285	388.749774701697	440.838021650973	669.199854023085	407.82817773823	0.71503775263768	4.60498674146243e-20	1.77924280471945e-18	GABRP	16	53203887	53229189	-	6679	protein_coding	gamma-aminobutyric acid type A receptor pi subunit [Source:HGNC Symbol;Acc:HGNC:4089]	-
ENSSSCG00000010576	7527.373182969	7553.26576858517	7556.19299341887	7925.55035116619	9236.97237276004	8939.76339802055	8945.66242921518	9046.12245860398	7640.59557403481	9042.13016464994	-0.243048868628106	4.95438021941616e-20	1.90929267680549e-18	NOLC1	14	113154829	113168812	+	5705	protein_coding	nucleolar and coiled-body phosphoprotein 1 [Source:HGNC Symbol;Acc:HGNC:15608]	-
ENSSSCG00000025770	215.331476423306	217.828263738224	198.48277258217	240.62014615258	383.440583710411	377.538069755674	377.705747011307	396.649007547535	218.06566472407	383.833352006232	-0.816752708831172	5.44747835096888e-20	2.09390959088531e-18	ST6GAL1	13	124699730	124837843	+	5774	protein_coding	ST6 beta-galactoside alpha-2,6-sialyltransferase 1 [Source:HGNC Symbol;Acc:HGNC:10860]	-
ENSSSCG00000027660	936.179228449897	1417.29818354351	1152.12325666301	1107.64811080155	438.073279014797	513.714736707348	477.101996224809	525.00757232419	1153.31219486449	488.474396067786	1.23963158401216	6.18885979825987e-20	2.37276748152308e-18	IFI44L	6	134100934	134680050	-	3167	protein_coding	interferon induced protein 44 like [Source:HGNC Symbol;Acc:HGNC:17817]	-
ENSSSCG00000010058	3781.63088118644	3693.65068858278	3786.86666573051	3928.47189028448	4948.30579136575	4661.9377568835	4536.88657521185	4636.69012271084	3797.65503144605	4695.95506154298	-0.30665946583965	6.32102669783925e-20	2.41722544029678e-18	SNRPD3	14	49585120	49598012	+	1332	protein_coding	small nuclear ribonucleoprotein D3 polypeptide [Source:HGNC Symbol;Acc:HGNC:11160]	-
ENSSSCG00000035195	889.011381233363	871.313054952896	853.014334260115	902.822697134475	1220.13019513128	1187.08487604769	1219.26065701896	1174.16523189138	879.040366895212	1200.16024002233	-0.44952514027056	6.55620557042463e-20	2.50074807870365e-18	HNMT	15	13730458	13768645	-	5008	protein_coding	histamine N-methyltransferase [Source:RefSeq peptide;Acc:NP_001231490]	-
ENSSSCG00000010606	3992.86080567787	4211.34643227233	3989.96531674482	4004.03854775389	4805.65375362652	5098.64224055611	4972.02126621318	4882.88605842999	4049.55277561223	4939.80082970645	-0.286735071417635	6.87800054594474e-20	2.61679847301581e-18	SLK	14	114898852	114957490	+	8177	protein_coding	STE20 like kinase [Source:HGNC Symbol;Acc:HGNC:11088]	-
ENSSSCG00000001419	734.177795805176	671.401401652015	629.60581814437	645.299482863738	460.331043768436	428.252138827332	396.480594084969	418.743514599254	670.121124616325	425.951822819998	0.65171039690611	7.04691057803904e-20	2.67423980562021e-18	SLC44A4	7	23958941	23978188	-	3216	protein_coding	solute carrier family 44 member 4 [Source:HGNC Symbol;Acc:HGNC:13941]	-
ENSSSCG00000003707	1138.18066109462	1300.36872595243	1257.36528491588	1339.31957383275	1665.28549020405	1800.34945204385	1762.6268193861	1674.97405839702	1258.80856144892	1725.80895500776	-0.454914737839508	7.74747822859826e-20	2.93263680967803e-18	NPC1	6	108403129	108450486	-	4379	protein_coding	Sus scrofa NPC intracellular cholesterol transporter 1 (NPC1), mRNA. [Source:RefSeq mRNA;Acc:NM_214322]	-
ENSSSCG00000016578	745.457063617826	739.295925414578	817.010482489395	766.603854064626	1095.68905582685	1007.70733544238	1182.81536564067	1164.69615744064	767.091831396606	1112.72697858764	-0.534627686250606	1.01847308300512e-19	3.84544495188314e-18	FLNC	18	19757303	19787727	-	11731	protein_coding	filamin C [Source:HGNC Symbol;Acc:HGNC:3756]	-
ENSSSCG00000016512	1193.5516121749	1558.74510804885	1459.54076024377	1439.74368441709	915.603504638317	930.697082407644	892.35743738344	1013.19096622885	1412.89529122115	937.962247664562	0.591813280391534	1.0771175141255e-19	4.05659863779489e-18	ZC3HAV1	18	10509535	10588832	+	6936	protein_coding	zinc finger CCCH-type containing, antiviral 1 [Source:HGNC Symbol;Acc:HGNC:23721]	-
ENSSSCG00000028814	10013.9390416667	10041.7886603824	10062.6149820728	9302.65325373364	8207.04489461439	8002.49226962214	8393.46104469572	8109.73620736445	9855.24898446389	8178.18360407417	0.269385747445982	1.27327411997918e-19	4.78327713485379e-18	SOD3	8	18796636	18804064	+	3601	protein_coding	superoxide dismutase 3 [Source:HGNC Symbol;Acc:HGNC:11181]	-
ENSSSCG00000036673	2013.86199854939	2108.50215462627	1992.21313131312	1978.6532679489	1612.67622805909	1546.77910668556	1541.74626557832	1578.17907512282	2023.30763810942	1569.84516886145	0.366196839761948	1.34354307708846e-19	5.03457322906968e-18	PPT1	6	95839159	95861692	-	4811	protein_coding	palmitoyl-protein thioesterase 1 [Source:HGNC Symbol;Acc:HGNC:9325]	-
ENSSSCG00000015391	1797.50513414312	1792.60402323101	1704.18231714737	1612.75155809705	1235.30594382694	1280.06066934573	1291.04683700649	1343.55645262122	1726.76075815464	1287.4924757001	0.423787878885722	1.39615366262049e-19	5.21860544469222e-18	CROT	9	93263609	93309034	-	3657	protein_coding	Sus scrofa carnitine O-octanoyltransferase (CROT), mRNA. [Source:RefSeq mRNA;Acc:NM_001243217]	-
ENSSSCG00000024045	2474.26120290208	2397.05388061716	2377.17739255389	2645.82730955379	1965.76531437818	1892.38609591464	1913.92999874443	1887.50217384689	2473.57994640673	1914.89589572103	0.368944460178645	1.47206408236756e-19	5.48859093110743e-18	-	3	11956300	12039913	-	6722	protein_coding		-
ENSSSCG00000013514	324.022602617927	308.354295421642	285.261287106467	307.238120500609	146.698904058073	138.054965806179	191.061679043732	147.29671367813	306.219076411661	155.778065646528	0.979104435277987	1.48937003192836e-19	5.53926799405974e-18	LRG1	2	74300664	74304559	+	2903	protein_coding	leucine rich alpha-2-glycoprotein 1 [Source:HGNC Symbol;Acc:HGNC:29480]	-
ENSSSCG00000034814	1802.63207405796	1782.23124876729	1850.96725128953	1841.44012675446	2420.02605866835	2322.51653359647	2230.8935934586	2304.14144967931	1819.31767521731	2319.39440885068	-0.350712816132277	1.54075624688704e-19	5.71612902141126e-18	MRTO4	6	77747561	77757721	+	5358	protein_coding	MRT4 homolog, ribosome maturation factor [Source:HGNC Symbol;Acc:HGNC:18477]	-
ENSSSCG00000017015	2045.64902602141	2092.47150318233	1953.43975248312	1934.90415046662	2642.60370620473	2579.84347666377	2471.65339710908	2541.92043033115	2006.61610803837	2559.00525257718	-0.35125202370709	1.55169390258637e-19	5.74242254669307e-18	RARS	16	55372285	55412098	-	3574	protein_coding	arginine--tRNA ligase, cytoplasmic [Source:RefSeq peptide;Acc:NP_001231189]	-
ENSSSCG00000016830	164.0620772749	198.968673804179	146.784934142163	141.190333692836	43.5038129275664	57.2881150624282	73.994985525607	52.6059691707606	162.751504728519	56.8482206715905	1.52239598655304	1.66540589951228e-19	6.14798603597182e-18	PRLR	16	20618696	20655926	-	2685	protein_coding	Sus scrofa prolactin receptor (PRLR), mRNA. [Source:RefSeq mRNA;Acc:NM_001001868]	-
ENSSSCG00000031290	2159.46709213087	2230.14650970086	2331.01860823246	2265.01112783297	1728.01191814613	1732.73069328164	1831.09979106651	1689.70372976483	2246.41083447429	1745.38653306478	0.364917416200736	1.78743294628699e-19	6.58216665701832e-18	GRIN2A	3	32978382	33143379	+	7798	protein_coding	glutamate ionotropic receptor NMDA type subunit 2A [Source:HGNC Symbol;Acc:HGNC:4585]	-
ENSSSCG00000010247	7752.95853922198	7891.79540790128	7756.5221173739	8249.69153978495	9478.77263531093	9886.4260206915	9140.03731656603	9725.79158029021	7912.74190107053	9557.75688821467	-0.272794133942603	2.0225572986987e-19	7.4296599883725e-18	DDX21	14	72040083	72061392	+	2355	protein_coding	DExD-box helicase 21 [Source:HGNC Symbol;Acc:HGNC:2744]	-
ENSSSCG00000005240	2475.28659088505	2427.22922451164	2356.86752745246	2632.90143393402	1995.10509518979	1794.71455548033	1910.61679043732	1759.14360907023	2473.07119419579	1864.89501254442	0.407134652983654	2.27148774987974e-19	8.32357943530872e-18	DOCK8	1	221256607	221492199	-	9302	protein_coding	dedicator of cytokinesis 8 [Source:HGNC Symbol;Acc:HGNC:19191]	-
ENSSSCG00000015428	3282.26693348096	3301.37121795464	3249.57841622901	3218.54302932191	3838.45270342295	4112.53534194054	3982.47638515431	3995.94941821097	3262.93989924663	3982.35346218219	-0.287650331969094	2.32669128027384e-19	8.50496905735392e-18	PUS7	9	105325722	105445621	-	4383	protein_coding	pseudouridylate synthase 7 (putative) [Source:HGNC Symbol;Acc:HGNC:26033]	-
ENSSSCG00000012823	3660.6350991962	3401.32704460508	3655.77571825763	3666.97148351536	4655.91969982932	4506.03895195951	4289.50035494713	4424.16200726096	3596.17733639357	4468.90525349923	-0.313966881167593	2.42581322233821e-19	8.84561819020833e-18	DKC1	X	125218801	125231176	+	4705	protein_coding	H/ACA ribonucleoprotein complex subunit 4 [Source:RefSeq peptide;Acc:NP_001136140]	-
ENSSSCG00000003973	4430.70147440526	4280.18393553159	4603.8771482199	4628.45777000108	5535.10140759805	5387.90026415001	5375.12827691238	5488.90682327716	4485.80508203946	5446.7591929844	-0.280045966901036	2.6167074689667e-19	9.51843297369984e-18	CTPS1	6	170201751	170233074	-	4636	protein_coding	CTP synthase 1 [Source:HGNC Symbol;Acc:HGNC:2519]	-
ENSSSCG00000036256	1968.7449272988	1996.2875945187	1960.82515797455	2044.27694417234	2588.98272748006	2568.57368353674	2386.61438389309	2568.22341491653	1992.5336559911	2528.0985524566	-0.34412109919873	2.81516423463495e-19	1.02154159112763e-17	MAD2L1	8	103926967	103940623	+	5834	protein_coding	mitotic arrest deficient 2 like 1 [Source:HGNC Symbol;Acc:HGNC:6763]	-
ENSSSCG00000014934	2409.66175997509	2444.20285545228	2378.10056824032	2483.7567152444	3024.02085675572	3133.941638743	2933.29375456735	2988.0190488992	2428.93047472802	3019.81882474132	-0.314862012640688	2.83414785877925e-19	1.02593400887946e-17	CHORDC1	9	23183802	23209543	-	6683	protein_coding	cysteine and histidine-rich domain-containing protein 1 [Source:RefSeq peptide;Acc:NP_001106917]	-
ENSSSCG00000016616	8371.26749295176	8665.03859519714	8388.89746257756	8667.29675211588	7251.98444336735	7227.69399213848	6551.31722593882	6814.57724638032	8523.12507571058	6961.39322695624	0.291562813791811	2.99376528266944e-19	1.08108996188213e-17	FAM3C	18	25569383	25612740	+	3946	protein_coding	family with sequence similarity 3 member C [Source:HGNC Symbol;Acc:HGNC:18664]	-
ENSSSCG00000005344	727.0000799244	754.383597361814	751.465008752958	773.563940936808	1085.57189002974	1038.69926654173	1010.5285336706	1039.49395081423	751.603156743995	1043.57341026408	-0.473657376478756	3.53555793724723e-19	1.27365485691075e-17	MELK	1	237316398	237440387	+	6224	protein_coding	maternal embryonic leucine zipper kinase [Source:HGNC Symbol;Acc:HGNC:16870]	-
ENSSSCG00000005656	9000.85571449419	9153.50197448891	8336.27644845112	9138.59406317506	10844.5900179206	11402.2131962777	10706.0804430632	10631.6663694107	8907.30705015232	10896.137506668	-0.291089245412872	3.68253154079692e-19	1.32340422649266e-17	-	1	269056717	269064634	+	2746	protein_coding	protein SET [Source:RefSeq peptide;Acc:NP_001231019]	-
ENSSSCG00000017260	599.851970036352	592.191123929024	616.681358534369	563.767036646748	399.628048985785	372.842322619409	394.271788546891	369.293903578739	593.122872286623	384.009015932706	0.628089097206564	4.16900810212653e-19	1.49462949122873e-17	WIPI1	12	11715274	11752377	+	5162	protein_coding	WD repeat domain phosphoinositide-interacting protein 1 [Source:RefSeq peptide;Acc:NP_001177223]	-
ENSSSCG00000034913	2654.72948790447	2491.35183028739	2526.73185375534	2676.65055141631	3486.37533368358	3254.15276543137	3102.2673782303	3387.82441459698	2587.36593084088	3307.65497298556	-0.354972895092578	5.03997236082156e-19	1.8025455105346e-17	-	17	31060622	31081633	+	6157	protein_coding		-
ENSSSCG00000023956	542.430242990137	603.506877889451	528.056492637214	564.761334771345	380.405433971279	319.310805265993	345.678066709179	350.355754677265	559.688737072037	348.937515155929	0.682727558895829	5.30536079998862e-19	1.89292227203422e-17	-	7	7806948	7981716	-	6011	protein_coding		-
ENSSSCG00000007493	1747.26112297768	1686.99031960036	1712.49089832523	1763.88487303586	2176.20236295803	2315.00333817845	2113.82689994047	2258.90031619246	1727.65680348478	2215.98322931735	-0.360133377308498	5.34416144992167e-19	1.90221536668572e-17	-	17	56950644	56972798	-	6829	protein_coding	Aurora kinase A [Source:UniProtKB/Swiss-Prot;Acc:A5GFW1]	-
ENSSSCG00000011449	1893.89160454212	2012.31824596264	1957.13245522883	1950.81292046018	2423.06120840748	2492.50257992925	2452.87855003542	2430.39577568914	1953.53880654844	2449.70952851532	-0.32633787699159	5.89335501988057e-19	2.09270230396426e-17	GNL3	13	34820206	34831245	+	5016	protein_coding	G protein nucleolar 3 [Source:HGNC Symbol;Acc:HGNC:29931]	-
ENSSSCG00000016737	28046.4121101441	28673.1775562259	28227.9429639302	28374.2855816371	32741.1719526024	33204.5671499543	32017.7406772071	31726.6600068857	28330.4545529843	32422.5349466624	-0.194716169635968	5.91432447560151e-19	2.09515998168933e-17	-	18	50561926	50566861	-	1953	protein_coding	Peptidyl-prolyl cis-trans isomerase A Peptidyl-prolyl cis-trans isomerase A, N-terminally processed [Source:UniProtKB/Swiss-Prot;Acc:P62936]	-
ENSSSCG00000010214	2054.87751786812	1946.30968119348	1877.73934619597	1938.88134296501	2562.67809640758	2738.55972986952	2363.42192574327	2587.161563818	1954.45197205564	2562.95532895959	-0.392388275924765	7.81963272397023e-19	2.76355456031498e-17	-	14	64233816	64315526	+	6209	protein_coding	cyclin-dependent kinase 1 [Source:RefSeq peptide;Acc:NP_001152776]	-
ENSSSCG00000029813	1382.22300104103	1414.4692450534	1488.15920652306	1468.57833003042	1843.34760823316	1891.44694648738	1892.94634613269	1813.85381700782	1438.35744566198	1860.39867946527	-0.37086701934261	8.70657250639916e-19	3.06973575320182e-17	TSPAN5	8	121657325	121843241	+	1514	protein_coding	tetraspanin 5 [Source:HGNC Symbol;Acc:HGNC:17753]	-
ENSSSCG00000006820	1892.86621655916	1965.16927112753	1907.28096816168	1850.38880987583	2322.90126701611	2406.10083262198	2450.66974449734	2417.77034308816	1903.92631643105	2399.3605468059	-0.333176660272339	9.2150016833439e-19	3.24133337512715e-17	EPS8L3	4	110311294	110329568	+	5761	protein_coding	EPS8 like 3 [Source:HGNC Symbol;Acc:HGNC:21297]	-
ENSSSCG00000000248	277.880143384361	298.924500454619	308.340679267184	308.232418625206	494.729407478604	463.939817062943	499.190051605588	468.193125619769	298.344435432843	481.513100441726	-0.689032270528888	1.00595519354892e-18	3.5300742956679e-17	KRT5	5	17813573	17869158	-	10539	protein_coding	keratin 5 [Source:HGNC Symbol;Acc:HGNC:6442]	-
ENSSSCG00000015443	3906.72821510855	4008.60584048134	3915.1880861441	3845.9451459429	4692.34149669891	4826.28890665276	4598.73313027802	4699.81728571575	3919.11682191922	4704.29520483636	-0.263689308476575	1.01440543965358e-18	3.5513715321581e-17	DLD	9	107642064	107668730	+	2645	protein_coding	dihydrolipoyl dehydrogenase, mitochondrial precursor [Source:RefSeq peptide;Acc:NP_999227]	-
ENSSSCG00000031773	1994.379626873	2135.84856003064	2267.31948586888	2185.46727786517	1507.45770376916	1670.74683108295	1694.15384770569	1557.13668745451	2145.75373765942	1607.37376750308	0.417338014849205	1.1291259245124e-18	3.9437433344679e-17	-	8	104494157	104497289	+	1702	protein_coding		-
ENSSSCG00000032702	4236.90314562429	4258.49540710744	4186.60173795413	4349.0599969892	4955.38780742373	5164.38270046381	5235.97352801348	5058.58999546033	4257.76507191876	5103.58350784034	-0.26142089295096	1.2148356454665e-18	4.23319131226342e-17	-	13	182134501	182188756	+	6777	protein_coding		-
ENSSSCG00000002366	2900.82260381682	3051.48165132854	3071.40550874827	3119.11321686217	2202.50699403051	2426.76212002155	2509.20309125641	2346.22622501592	3035.70574518895	2371.1746075811	0.356914228541128	1.32674591696243e-18	4.61237496633514e-17	NPC2	7	97730516	97740331	-	1484	protein_coding	Epididymal secretory protein E1 [Source:UniProtKB/Swiss-Prot;Acc:O97763]	-
ENSSSCG00000039419	505.516275603285	468.660809861027	577.907979704363	471.297311059186	716.29533843528	795.459564883224	813.944840781677	792.245895711654	505.845594056965	779.486409952959	-0.62260105206159	1.34942688183884e-18	4.68031453854523e-17	SLCO4A1	17	61947595	61970779	+	4584	protein_coding	solute carrier organic anion transporter family member 4A1 [Source:HGNC Symbol;Acc:HGNC:10953]	-
ENSSSCG00000013418	835.691206119021	801.532572196928	860.399739751544	744.729295323482	1134.13428585586	1093.1699333224	1165.14492133605	1125.76774025428	810.588203347744	1129.55422019215	-0.477666380448842	1.37616923593172e-18	4.76199257185282e-17	CFD	2	77509860	77512207	-	1266	protein_coding	complement factor D [Source:HGNC Symbol;Acc:HGNC:2771]	-
ENSSSCG00000008675	6413.80183346561	5944.5427472111	6220.35777515655	6121.89355314643	7468.49179142547	7165.71012993978	7672.28603651331	7434.27556321188	6175.14897724492	7435.19088027261	-0.267755148039944	1.42134607102625e-18	4.90693409798275e-17	LETM1	8	898181	928019	-	5339	protein_coding	leucine zipper and EF-hand containing transmembrane protein 1 [Source:HGNC Symbol;Acc:HGNC:6556]	-
ENSSSCG00000005056	1836.46987749591	1884.07303441113	1799.26941284953	1887.17784048594	2268.26857171172	2444.60595913935	2335.8118565173	2329.39231488128	1851.74754131063	2344.51967556241	-0.340937596805122	1.42760425638568e-18	4.91715701610533e-17	DLGAP5	1	184496744	184550091	-	7213	protein_coding	DLG associated protein 5 [Source:HGNC Symbol;Acc:HGNC:16864]	-
ENSSSCG00000003640	471.678472165337	497.893174258797	478.205005570064	518.029322915266	697.072723420774	709.057817575955	745.471869101265	750.161120375045	491.451493727366	725.44088261826	-0.561056316564788	1.44485143792939e-18	4.96509547126243e-17	GRIK3	6	92886610	93128582	-	3209	protein_coding	glutamate ionotropic receptor kainate type subunit 3 [Source:HGNC Symbol;Acc:HGNC:4581]	-
ENSSSCG00000008638	17097.3192280105	17026.4377924561	16631.0099910129	17490.6983097936	19321.7632393178	19995.4304556419	19863.7882039338	19550.4823826215	17061.3663303183	19682.8660703787	-0.206305866171259	1.50493796253211e-18	5.15552852422381e-17	YWHAQ	3	126738803	126773220	+	2383	protein_coding	tyrosine 3-monooxygenase/tryptophan 5-monooxygenase activation protein theta [Source:HGNC Symbol;Acc:HGNC:12854]	-
ENSSSCG00000030177	4176.40525462917	3904.87809584409	4207.83477874199	4347.07140074	5281.16054609062	5004.72729783081	5194.00622279	5036.49548840862	4159.04738248881	5129.09738878001	-0.302494815613742	1.50718146477242e-18	5.15552852422381e-17	EBNA1BP2	6	168049339	168061787	+	5885	protein_coding	EBNA1 binding protein 2 [Source:HGNC Symbol;Acc:HGNC:15531]	-
ENSSSCG00000032778	412.205969153186	444.143342946768	385.887436927195	426.553895452301	207.401898840724	251.692046503783	225.298164883938	270.394681537709	417.197661119862	238.696697941538	0.804701806136021	1.64813141355349e-18	5.62476702556904e-17	PLEKHG1	1	15344392	15443349	-	4131	protein_coding	pleckstrin homology and RhoGEF domain containing G1 [Source:HGNC Symbol;Acc:HGNC:20884]	-
ENSSSCG00000012985	2008.73505863455	1828.4372441057	1946.97752267812	2055.21422354291	1462.94217426189	1474.46460078709	1537.32865450216	1519.26038965156	1959.84101224032	1498.49895480067	0.387237892317154	1.68436899102217e-18	5.73531487034353e-17	LTBP3	2	6701340	6723929	+	8887	protein_coding	latent transforming growth factor beta binding protein 3 [Source:HGNC Symbol;Acc:HGNC:6716]	-
ENSSSCG00000009178	5666.29399388185	5490.0266298006	5763.38581037435	5867.35323324949	7081.00434139622	6780.65886476609	6816.37389050816	6651.49874195096	5696.76491682657	6832.38395965536	-0.262354029199947	1.78886577234671e-18	6.07725378787672e-17	H2AFZ	8	120563937	120567333	+	2057	protein_coding	histone H2A.Z [Source:RefSeq peptide;Acc:NP_001116594]	-
ENSSSCG00000014670	1415.03541649601	1908.59050132539	1639.56001909736	1571.98533498855	730.459370551232	871.53066849071	855.912146005156	897.457834053175	1633.79281797683	838.840004775068	0.962079449273136	1.81251889715664e-18	6.14361518913502e-17	TRIM5	9	4155973	4170345	-	4015	protein_coding	tripartite motif containing 5 [Source:HGNC Symbol;Acc:HGNC:16276]	-
ENSSSCG00000031733	2298.91985781453	2205.6290427866	2156.53840349743	2359.46944966972	1844.35932481287	1688.59067020075	1741.64316677436	1676.02617778043	2255.13918844207	1737.6548348921	0.375715189632273	1.82394491551802e-18	6.16808468406671e-17	AKAP12	1	14906823	15016841	-	5294	protein_coding	A-kinase anchoring protein 12 [Source:HGNC Symbol;Acc:HGNC:370]	-
ENSSSCG00000004130	1268.40493493157	1265.47848457444	1266.59704178017	1217.02090450727	1626.84026017504	1644.45064711986	1720.65951416262	1575.02271697257	1254.37534144836	1641.74328460753	-0.387822518075239	1.82800954161022e-18	6.16808468406671e-17	-	1	21414546	21430218	-	1748	protein_coding		-
ENSSSCG00000023585	466.551532250496	528.06851815327	480.051356942922	502.120552921707	296.432957855278	309.919310993464	321.381205790323	305.114621190411	494.197990067099	308.212023957369	0.682154873514984	1.92646014517277e-18	6.48560419979836e-17	SERINC2	6	87995655	88017140	+	1901	protein_coding	serine incorporator 2 [Source:HGNC Symbol;Acc:HGNC:23231]	-
ENSSSCG00000013905	4994.66486503773	4785.62094576401	4955.60708474924	4889.95817677021	4204.69410527828	3981.99357155238	4130.46635620553	3988.58458252707	4906.4627680803	4076.43465389081	0.267480580543741	2.1406250615615e-18	7.19037886669556e-17	FKBP8	2	59256262	59267165	+	3265	protein_coding	FK506 binding protein 8 [Source:HGNC Symbol;Acc:HGNC:3724]	-
ENSSSCG00000017091	2439.39801148117	2405.54069608749	2373.48468980818	2480.77382087061	1909.10918591437	1970.33549837663	1979.08976211773	1883.29369631323	2424.79930456186	1935.45703568049	0.324888912263679	2.29510596723402e-18	7.69195739220859e-17	TNIP1	16	71920093	71983527	+	7146	protein_coding	TNFAIP3 interacting protein 1 [Source:HGNC Symbol;Acc:HGNC:16903]	-
ENSSSCG00000040296	3459.65905453445	3563.51951803787	3398.20970174403	3572.5131616786	2976.47017750931	2814.630833477	2744.44088106169	2763.91762023176	3498.47535899874	2824.86487806994	0.308148594518017	2.56125855508943e-18	8.56471078264657e-17	EHHADH	13	123103811	123176137	-	4713	protein_coding	enoyl-CoA hydratase and 3-hydroxyacyl CoA dehydrogenase [Source:HGNC Symbol;Acc:HGNC:3247]	-
ENSSSCG00000014071	5745.2488685704	5961.51637815174	5840.00939234793	5701.30544644172	7154.85965171511	7242.72038297452	6716.97764129465	6834.56751466521	5812.02002137794	6987.28129766238	-0.265969781512785	2.57201806935105e-18	8.58144910208088e-17	-	2	82660418	82670186	+	2964	protein_coding		-
ENSSSCG00000035707	1255.07489115298	1612.49493936088	1375.53177277876	1295.57045635046	851.865360116533	967.323910070508	931.011534299802	964.793474591749	1384.66801491077	928.748569769648	0.576771850587126	2.60314722393884e-18	8.66592359326425e-17	-	AEMK02000561.1	8573	44866	-	1172	lincRNA	NA	-
ENSSSCG00000015140	66718.9198877869	67868.1203366556	67696.4730858162	69250.8757819624	78949.303297736	79012.5196136427	75413.038681053	77251.8657272619	67883.5972730553	77656.6818299234	-0.194084073253494	2.61491563312308e-18	8.6857130851665e-17	HSPA8	9	49978078	49988038	-	7357	protein_coding	Sus scrofa heat shock 70kDa protein 8 (HSPA8), mRNA. [Source:RefSeq mRNA;Acc:NM_001243907]	-
ENSSSCG00000010607	23010.7317257877	22438.1971240305	23152.3230399453	24144.5413595996	26596.0054474388	26885.9698033966	27805.5485160927	27039.4681537709	23186.4483123407	27081.7479801747	-0.224014552089043	2.69095303104517e-18	8.91841633444615e-17	COL17A1	14	114931874	115007627	-	8182	protein_coding	collagen type XVII alpha 1 chain [Source:HGNC Symbol;Acc:HGNC:2194]	-
ENSSSCG00000009403	18519.5323603873	19230.1808762493	18326.8837269825	18275.1995301009	21571.8209125947	22238.1192879219	21511.5571353399	21112.879666993	18587.94912343	21608.5942507124	-0.217306423765334	2.72751924219467e-18	9.01956141421092e-17	ITM2B	11	19348216	19377699	-	2366	protein_coding	integral membrane protein 2B [Source:HGNC Symbol;Acc:HGNC:6174]	-
ENSSSCG00000020927	769.040987226093	834.536854581507	714.53798129581	722.854736582338	483.600525101785	486.479403317013	538.948551290988	514.486378490038	760.242639921437	505.878714549956	0.589133826365259	2.75493562625314e-18	9.09006856857064e-17	SLC2A2	13	109587549	109623787	-	5766	protein_coding	solute carrier family 2, facilitated glucose transporter member 2 [Source:RefSeq peptide;Acc:NP_001090886]	-
ENSSSCG00000008504	15022.959338466	15060.3255418319	15552.7407892642	16072.8291841176	13342.5182532267	13106.7694067418	12888.3803146841	13248.2872759643	15427.2137134199	13146.4888126542	0.230754589698707	2.84989495648386e-18	9.38263430044155e-17	CRIM1	3	103612659	103815997	-	6022	protein_coding	cysteine rich transmembrane BMP regulator 1 [Source:HGNC Symbol;Acc:HGNC:2359]	-
ENSSSCG00000003753	2124.60390070995	2135.84856003064	2061.45130779528	2180.49578724218	1667.30892336348	1664.17278509218	1718.45070862455	1679.18253593068	2125.59988894451	1682.27873825272	0.337595670315987	2.90201258946221e-18	9.53317527736549e-17	-	6	128637304	128643073	+	924	protein_coding	PDZK1-interacting protein 1 precursor [Source:RefSeq peptide;Acc:NP_001001769]	-
ENSSSCG00000036723	6373.81170212986	6895.06607988698	6873.04298546164	6944.17810218852	7851.93237513589	8355.61245426923	8667.35293141737	8400.12115718704	6771.52471741675	8318.75472950238	-0.296551678519065	2.97155619924066e-18	9.74017344076378e-17	EMP1	5	59244702	59268025	-	3500	protein_coding	epithelial membrane protein 1 [Source:HGNC Symbol;Acc:HGNC:3333]	-
ENSSSCG00000034321	1314.54739416513	1461.61821988852	1287.83008256803	1202.1064326383	837.701328000581	956.993266370726	950.890784142502	931.125654322462	1316.525532315	919.177758209068	0.518735323973134	3.25283967486125e-18	1.06387830944914e-16	TP53INP1	4	41747673	41766688	+	6550	protein_coding	tumor protein p53 inducible nuclear protein 1 [Source:HGNC Symbol;Acc:HGNC:18022]	-
ENSSSCG00000026257	3003.36140211363	2961.89859914182	2631.97388200821	2939.14525631003	3791.91374075626	3809.19007693785	3570.5341523028	3582.46650052879	2884.09478489342	3688.52611763142	-0.355797901332157	3.28887434103281e-18	1.07331010770598e-16	STMN1	6	83352099	83386477	-	6284	protein_coding	stathmin 1 [Source:HGNC Symbol;Acc:HGNC:6510]	-
ENSSSCG00000032655	2255.85356252987	2253.72099711842	2379.94691961318	2584.18082582874	2984.563910147	3245.70042058609	2990.72269855737	3104.80430045829	2368.42557627255	3081.44783243719	-0.380148442022554	3.32834658250767e-18	1.0838201076751e-16	-	12	1099337	1103054	+	1087	protein_coding		-
ENSSSCG00000008648	972.067807853781	1482.36376881597	1312.7558261016	1090.74504268339	301.491540753832	416.043196273044	388.749774701697	473.453722536845	1214.48311136369	394.934558566354	1.62093990087213	3.77278533803558e-18	1.22586754970507e-16	RSAD2	3	128880859	128898072	-	8132	protein_coding	Sus scrofa radical S-adenosyl methionine domain containing 2 (RSAD2), mRNA. [Source:RefSeq mRNA;Acc:NM_213817]	-
ENSSSCG00000033374	2985.92980640318	2969.44243511544	3074.17503580756	3092.26716749804	3639.14453721992	3690.85724910398	3693.12285966612	3628.75975339906	3030.45361120605	3662.97109984727	-0.273446888633295	3.89977440073047e-18	1.26437468288031e-16	MRPL20	6	63668254	63675712	-	3137	protein_coding	mitochondrial ribosomal protein L20 [Source:HGNC Symbol;Acc:HGNC:14478]	-
ENSSSCG00000015743	889.011381233363	997.672307510999	980.412578987275	981.372248977672	641.428311536677	676.187587622103	682.520911266047	713.336941955513	962.117129177327	678.368438095085	0.505272297280361	3.91161924465401e-18	1.26546397862841e-16	PTPN4	15	31307447	31502923	-	8800	protein_coding	protein tyrosine phosphatase, non-receptor type 4 [Source:HGNC Symbol;Acc:HGNC:9656]	-
ENSSSCG00000027689	2644.47560807479	2552.64549757304	2488.88165061176	2643.83871330459	3429.71920521977	3266.36170798566	3126.56423914916	3139.52424011099	2582.46036739105	3240.54234811639	-0.328297782473731	3.936207885046e-18	1.27066243284797e-16	-	6	71246876	71253539	-	3817	protein_coding		-
ENSSSCG00000025486	10024.1929214964	9646.6802512642	9422.85423137769	9753.07030417628	11204.7611202976	11369.3429663239	11637.091977363	11231.3744179574	9711.69942707864	11360.6426204855	-0.226359322023506	4.26811438189273e-18	1.37483062400752e-16	MDH2	3	10118775	10132830	-	3548	protein_coding	malate dehydrogenase 2 [Source:HGNC Symbol;Acc:HGNC:6971]	-
ENSSSCG00000010290	4584.50967185048	4953.47129617701	4635.26512155848	4751.75073745116	5716.19867536629	5803.0043109958	5726.32835746675	5548.87762813182	4731.24920675928	5698.60224299016	-0.268368251658877	4.2836365384548e-18	1.37685679600248e-16	MCU	14	75518528	75721500	+	3173	protein_coding	mitochondrial calcium uniporter [Source:HGNC Symbol;Acc:HGNC:23526]	-
ENSSSCG00000037264	1341.20748172231	1352.23259827105	1374.60859709233	1376.10860444286	1665.28549020405	1793.77540605308	1771.46204153841	1847.52163727711	1361.03932038214	1769.51114376816	-0.378429502981128	4.40183818677847e-18	1.41180676812073e-16	RAB31	6	98278648	98385862	-	4008	protein_coding	RAB31, member RAS oncogene family [Source:HGNC Symbol;Acc:HGNC:9771]	-
ENSSSCG00000013468	1249.94795123814	1185.32522735475	1221.36143314516	1288.61036947828	1636.95742597215	1589.97998033919	1634.51609817759	1583.43967203989	1236.31124530408	1611.22329413221	-0.382412451028645	4.42784625853213e-18	1.41710083905039e-16	THOP1	2	75853850	75877681	-	3576	protein_coding	thimet oligopeptidase [Source:RefSeq peptide;Acc:NP_999388]	-
ENSSSCG00000015565	1073.58121816763	1104.22899063836	1115.19622920586	1162.33450765441	836.689611420871	843.356185673123	788.543577093782	754.369597908706	1113.83523641656	805.73974302412	0.466041443982097	4.93705288271972e-18	1.57668536815593e-16	C1orf21	9	125613077	125846000	+	3603	protein_coding	chromosome 1 open reading frame 21 [Source:HGNC Symbol;Acc:HGNC:15494]	-
ENSSSCG00000004142	4275.86788897708	4251.89455063053	4462.63126819631	4260.56746390003	3696.81238226344	3328.34557018435	3304.37308496442	3514.07874060681	4312.74029292599	3460.90244450475	0.317537936802039	5.20672940814614e-18	1.65925560668999e-16	CITED2	1	25155664	25162193	+	6155	protein_coding	Cbp/p300 interacting transactivator with Glu/Asp rich carboxy-terminal domain 2 [Source:HGNC Symbol;Acc:HGNC:1987]	-
ENSSSCG00000004205	1805.70823800687	1866.15642397379	1762.34238539238	1846.41161737744	2235.89364116097	2294.34205077889	2417.53766142618	2273.62998756027	1820.15466618762	2305.35083523158	-0.340563396767284	5.38206643124049e-18	1.7114741738917e-16	ARHGAP18	1	33527735	33717965	+	5084	protein_coding	Rho GTPase activating protein 18 [Source:HGNC Symbol;Acc:HGNC:21035]	-
ENSSSCG00000010450	2471.18503895318	2557.36039505655	2514.73056983177	2593.12950895012	1966.77703095789	2078.33768251071	2039.83191441487	2054.78915580991	2534.1013781979	2034.93394592334	0.316440151482027	6.81792010035604e-18	2.16345660375979e-16	LIPA	14	101125471	101254677	-	6382	protein_coding	lipase A, lysosomal acid type [Source:HGNC Symbol;Acc:HGNC:6617]	-
ENSSSCG00000035430	917.722244756471	901.488398847368	825.319063667254	778.535431559795	579.713600174316	553.15901265197	625.091967276023	554.466915059816	855.766284707722	578.107873790531	0.566906181873226	7.41098292765045e-18	2.34665391471293e-16	YPEL3	3	18278002	18281294	-	1173	protein_coding	yippee like 3 [Source:HGNC Symbol;Acc:HGNC:18327]	-
ENSSSCG00000006709	5215.12328137588	5176.01445739875	5164.24478988212	5357.278295331	4452.56466730744	4371.74058386235	4133.77956451264	4427.31836541121	5228.16520599694	4346.35079527341	0.266035855273671	8.69528822500746e-18	2.74749001245257e-16	NOTCH2	4	100951359	101150179	+	11565	protein_coding	notch 2 [Source:HGNC Symbol;Acc:HGNC:7882]	-
ENSSSCG00000040334	1852.8760852234	1655.87199620918	1862.96853521311	1928.93836171903	1420.45007791403	1372.09731321652	1303.19526746591	1360.39036275587	1825.16374459118	1364.03325533808	0.419302727486499	9.76529930171685e-18	3.07906287073584e-16	CBX6	5	9180675	9191498	+	6007	protein_coding	chromobox 6 [Source:HGNC Symbol;Acc:HGNC:1556]	-
ENSSSCG00000036436	647.019817252886	611.993693359772	666.532845601518	628.396414745582	416.827230840869	376.598920328421	426.29946884902	457.671931785617	638.485692739939	419.349387950982	0.608671822901281	1.10050123902687e-17	3.4626319575626e-16	FZD1	9	71349699	71354409	+	4711	protein_coding	frizzled class receptor 1 [Source:HGNC Symbol;Acc:HGNC:4038]	-
ENSSSCG00000027709	1018.21026708735	1240.01803816348	1094.88636410443	1053.95601207329	747.658552406316	780.433174047177	754.307091253576	794.350134478484	1101.76767035714	769.187238046388	0.519042863482978	1.16875697955475e-17	3.66965086170095e-16	PARP9	13	137961043	138001674	+	7634	protein_coding	poly(ADP-ribose) polymerase family member 9 [Source:HGNC Symbol;Acc:HGNC:24118]	-
ENSSSCG00000025270	784.421806970615	760.041474342028	797.623793074393	722.854736582338	491.694257739472	463.939817062943	549.992578981378	553.414795676401	766.235452742343	514.760362365048	0.576573457709105	1.19714081256279e-17	3.75087354591629e-16	CHRD	13	122266626	122277510	+	5380	protein_coding	chordin [Source:HGNC Symbol;Acc:HGNC:1949]	-
ENSSSCG00000003137	688.035336571611	728.923150950853	707.152575804381	671.151234103271	492.705974319183	479.905357326242	451.700732536914	482.922796987582	698.815574357529	476.80871529248	0.551191859672313	1.2678699687375e-17	3.96415360875284e-16	PLEKHA4	6	54144020	54170638	-	3031	protein_coding	pleckstrin homology domain containing A4 [Source:HGNC Symbol;Acc:HGNC:14339]	-
ENSSSCG00000028516	2897.74643986792	3191.98559633718	3013.24544050326	3154.90794934767	3749.4216444084	3852.39095059148	3833.38201133406	3690.83479702056	3064.47135651401	3781.50735083862	-0.303164001872031	1.35219942410153e-17	4.2189753579603e-16	LARP4	5	16284949	16353555	+	6905	protein_coding	La ribonucleoprotein domain family member 4 [Source:HGNC Symbol;Acc:HGNC:24320]	-
ENSSSCG00000010915	1961.56721141802	1923.67817327263	1982.98137444884	1948.82432421098	2380.56911205962	2383.56124636791	2513.62070233256	2451.43816335744	1954.26277083762	2432.29730602938	-0.315110712096835	1.45517577540983e-17	4.53079154790444e-16	NAV1	10	23885525	24102339	+	7953	protein_coding	neuron navigator 1 [Source:HGNC Symbol;Acc:HGNC:15989]	-
ENSSSCG00000010204	7462.773740042	7684.33991862678	7430.64110006457	8037.9060392457	6586.27493391762	6429.41697897349	6190.17752046309	6196.98316831559	7653.91519949476	6350.71315041745	0.268979720712805	1.84243818859655e-17	5.72460898848519e-16	BICC1	14	61792715	62128353	+	6432	protein_coding	BicC family RNA binding protein 1 [Source:HGNC Symbol;Acc:HGNC:19351]	-
ENSSSCG00000008619	5504.28269257289	5804.03880220246	5729.22830997648	5815.64973077042	6897.88364046856	7164.77098051253	6845.08836250317	6561.01647497726	5713.29988388056	6867.18986461538	-0.265552412448383	2.04624793666919e-17	6.34464484978883e-16	DDX1	3	121821792	121856601	-	2472	protein_coding	DEAD-box helicase 1 [Source:HGNC Symbol;Acc:HGNC:2734]	-
ENSSSCG00000006088	909.519140892726	850.567506025446	829.011766412968	922.708659626424	613.100247304773	641.439058813745	611.839134047557	609.177122997407	877.951768239391	618.888890790871	0.50286688552467	2.08860983591782e-17	6.46255748814904e-16	SDC2	4	40001395	40129797	-	3636	protein_coding	syndecan 2 precursor [Source:RefSeq peptide;Acc:NP_001302683]	-
ENSSSCG00000032436	88.1833665352586	140.503945008638	133.860474532161	95.4526199613542	31.3632139710363	38.5051265173697	23.1924581498171	37.8762978029476	114.500101509353	32.7342741102927	1.80283487995766	2.14902185716409e-17	6.63571676557873e-16	-	2	133824	135764	-	1306	protein_coding		-
ENSSSCG00000033207	215.331476423306	185.766960850347	194.790069836455	213.774096788449	319.702439188628	363.45082834688	354.51328886149	371.39814234557	202.415650974639	352.266174685642	-0.800956118536435	2.20984990458924e-17	6.8094424539347e-16	SULT2A1	6	53522129	53536676	-	4333	protein_coding	sulfotransferase family 2A member 1 [Source:HGNC Symbol;Acc:HGNC:11458]	-
ENSSSCG00000023245	11635.0774427393	11426.0825615414	11545.2351344773	11677.0371752723	13466.9593925311	13305.8690853194	13101.5300491086	13038.9155186647	11570.8580785076	13228.3185114059	-0.193297634300348	2.39852222857265e-17	7.37557948802733e-16	NONO	X	57289521	57319564	+	10970	protein_coding	non-POU domain containing octamer binding [Source:HGNC Symbol;Acc:HGNC:7871]	-
ENSSSCG00000016248	5278.6973363199	5462.68022439624	5257.48553421142	5430.85635655121	6117.85015751149	6551.50640451637	6355.83793581893	6480.00328245428	5357.42986286969	6376.29944507527	-0.251281576190503	2.50069313616491e-17	7.65985598632956e-16	AGFG1	15	128898265	128975515	+	5545	protein_coding	ArfGAP with FG repeats 1 [Source:HGNC Symbol;Acc:HGNC:5175]	-
ENSSSCG00000027224	7626.8358173169	7552.32278908846	7794.37232051747	7411.49822074931	8981.00807809319	8716.24583433436	9189.73544117278	8772.57141891603	7596.25728691804	8914.89019312909	-0.230613651517431	2.50124035492993e-17	7.65985598632956e-16	PCBP1	3	72379025	72380095	-	1071	protein_coding	poly(rC) binding protein 1 [Source:HGNC Symbol;Acc:HGNC:8647]	-
ENSSSCG00000021161	2254.8281745469	2216.00181725033	2177.77144428529	2152.65543975346	2796.38462632078	2977.10368439176	2881.38682442252	2584.00520566776	2200.314218959	2809.7200852007	-0.353242424674471	2.5285998449899e-17	7.72777419839741e-16	CKS2	14	904623	912000	+	3373	protein_coding	CDC28 protein kinase regulatory subunit 2 [Source:HGNC Symbol;Acc:HGNC:2000]	-
ENSSSCG00000011874	940.280780381769	1247.5618741371	1017.33960644442	1039.04154020432	637.381445217834	746.623794666072	649.388828194879	717.545419489174	1061.0559502919	687.73487189199	0.625311912117448	2.58148604409363e-17	7.87326847885734e-16	PARP14	13	137809503	137865762	-	6249	protein_coding	poly(ADP-ribose) polymerase family member 14 [Source:HGNC Symbol;Acc:HGNC:29232]	-
ENSSSCG00000015603	2138.95933247151	2209.40096077341	2054.98907799028	2190.43876848816	2596.06474353803	2716.02014361545	2688.11633984071	2665.01839819073	2148.44703493084	2666.30490629623	-0.311810111682759	2.81051900845013e-17	8.54498709017368e-16	LPGAT1	9	131385806	131504473	+	5898	protein_coding	lysophosphatidylglycerol acyltransferase 1 [Source:HGNC Symbol;Acc:HGNC:28985]	-
ENSSSCG00000036396	1576.02132982201	1629.46857030152	1633.09778929236	1483.49280189938	1198.88414695735	1163.60614036637	1201.59021271433	1249.91782749727	1580.52012282882	1203.49958188383	0.394164760811887	2.81318805235033e-17	8.54498709017368e-16	NEAT1_2	2	6810761	6810884	-	124	misc_RNA	Nuclear enriched abundant transcript 1 conserved region 2 [Source:RFAM;Acc:RF01956]	-
ENSSSCG00000000696	2744.96363040567	2705.40817603881	2649.51422005036	2770.11457512847	3602.72274035033	3222.22168490477	3349.65359849502	3347.8438780272	2717.50015040582	3380.61047544433	-0.315046863871955	2.86422160687631e-17	8.68231728555962e-16	NOP2	5	64106098	64116289	+	3468	protein_coding	NOP2 nucleolar protein [Source:HGNC Symbol;Acc:HGNC:7867]	-
ENSSSCG00000016113	2515.27672222081	2792.16228973542	2694.74982868536	2643.83871330459	2156.97974794353	2058.6155445384	1954.79290119887	2160.00109415143	2661.50688848654	2082.59732195806	0.353964618696019	3.03333768250471e-17	9.17630795068463e-16	BMPR2	15	105970321	106139772	+	11666	protein_coding	bone morphogenetic protein receptor type-2 precursor [Source:RefSeq peptide;Acc:NP_001191829]	-
ENSSSCG00000030877	503.465499637349	496.007215265393	465.280545960062	415.61661608173	287.327508637881	296.771219011923	273.89188672165	296.69766612309	470.092469236133	288.672070123636	0.702560070701403	3.41037126897066e-17	1.02960075112203e-15	FRMPD4	X	8873445	9438355	+	5855	protein_coding	FERM and PDZ domain containing 4 [Source:HGNC Symbol;Acc:HGNC:29007]	-
ENSSSCG00000006369	1966.69415133286	1901.04666535177	1856.50630540811	1906.06950485329	1533.76233484164	1502.63908360467	1521.86701573562	1424.5696451442	1907.57915673651	1495.70951983153	0.35045444641198	3.55585314636634e-17	1.07135341060419e-15	F11R	4	89424839	89447909	+	1233	protein_coding	junctional adhesion molecule A precursor [Source:RefSeq peptide;Acc:NP_001121916]	-
novel.580	394.774373442728	424.340773516021	405.274126342197	425.559597327704	223.589364116097	248.874598222024	254.012636878949	272.49892030454	412.487217657162	249.743879880403	0.725098298539879	3.71031589881018e-17	1.11563813134788e-15	-	AEMK02000225.1	32996	64224	+	3687	-	-	-
ENSSSCG00000034217	1289.9380825739	1360.71941374137	1274.90562295803	1227.95818387784	1635.94570939244	1709.25195760032	1654.39534802029	1676.02617778043	1288.38032578778	1668.90479819837	-0.373331879724341	3.90957091299159e-17	1.17318592749208e-15	SKA2	12	35396569	35433299	-	3422	protein_coding	spindle and kinetochore associated complex subunit 2 [Source:HGNC Symbol;Acc:HGNC:28006]	-
ENSSSCG00000010299	4458.3869499454	4592.31014894004	4431.24329485774	4346.07710261541	5377.27362116315	5213.21847068096	5270.21001385368	5250.0757232419	4457.00437408965	5277.69445723492	-0.243672181711124	4.0463127679036e-17	1.21178129760069e-15	ANXA7	14	76205195	76234645	-	2108	protein_coding	annexin A7 [Source:HGNC Symbol;Acc:HGNC:545]	-
ENSSSCG00000001952	1426.31468430866	1450.30246592809	1392.14893513447	1265.74151261254	971.247916522413	1034.94266883272	1066.85307489159	1018.45156314592	1383.62689949594	1022.87380584816	0.436403174296281	4.21969964960752e-17	1.26117436020534e-15	NFKBIA	7	64507743	64511304	+	1871	protein_coding	NF-kappa-B inhibitor alpha [Source:UniProtKB/Swiss-Prot;Acc:Q08353]	-
ENSSSCG00000004154	1310.44584223326	1207.95673527561	1235.20906844159	1209.06651951049	931.79096991369	902.522599590057	885.731020769206	970.054071508825	1240.66954136524	922.524665445444	0.427053429396349	4.75564718730071e-17	1.41851444302806e-15	TNFAIP3	1	26473935	26489776	-	4723	protein_coding	TNF alpha induced protein 3 [Source:HGNC Symbol;Acc:HGNC:11896]	-
ENSSSCG00000008878	1068.45427825278	1072.16768775048	1006.26149820728	1086.767850185	1393.13373026184	1400.2717960341	1391.54748898903	1357.23400460562	1058.41282859889	1385.54675497265	-0.389212165555642	5.41905105426626e-17	1.61316821204246e-15	PPID	8	47655673	47702753	-	2843	protein_coding	peptidylprolyl isomerase D [Source:HGNC Symbol;Acc:HGNC:9257]	-
ENSSSCG00000034522	1531.92964655438	1448.41650693468	1408.76609749019	1362.18843069849	1869.65223930565	1834.15883142495	1850.97904090921	1834.89620467613	1437.82517041944	1847.42157907899	-0.361987538971606	5.66094732148223e-17	1.6818200867049e-15	TRIP13	16	79458603	79473727	-	2442	protein_coding	thyroid hormone receptor interactor 13 [Source:HGNC Symbol;Acc:HGNC:12307]	-
ENSSSCG00000040815	5970.83422482338	5916.25336231003	6303.44358693513	6107.97337940207	6935.31715391786	7897.30753376981	8326.09247578435	7735.18170686863	6074.62613836765	7723.47471758516	-0.346226536239963	5.68692844498563e-17	1.68617993694862e-15	DUSP5	14	120906039	120921985	+	5328	protein_coding	dual specificity phosphatase 5 [Source:HGNC Symbol;Acc:HGNC:3071]	-
ENSSSCG00000016974	3209.46438669023	3250.45032513272	3131.41192836613	3303.05836991269	3740.316195191	3984.81101983414	4148.13680051015	3953.86464287436	3223.59625252544	3956.78216460241	-0.295493350461219	5.77586140841636e-17	1.70915073502225e-15	MAP1B	16	48403048	48501397	+	12348	protein_coding	microtubule associated protein 1B [Source:HGNC Symbol;Acc:HGNC:6836]	-
ENSSSCG00000006395	13676.6249168288	13468.5761513985	13545.7568469682	14535.64428349	15842.4699216922	16265.1289305933	16471.0628974463	16106.8956407035	13806.6505496714	16171.3893476088	-0.228129110346067	6.63291259632588e-17	1.95887640518028e-15	-	4	90566267	90574761	+	2765	protein_coding		-
ENSSSCG00000003514	35773.7359497919	33477.6580919239	35446.2536561162	36671.7034314028	29782.9126735279	29107.997348277	30627.2975909871	30548.2862974607	35342.3377823087	30016.6234775632	0.235672275469249	6.97216427695934e-17	2.0536081299685e-15	HSPG2	6	79850757	79921097	-	13082	protein_coding	heparan sulfate proteoglycan 2 [Source:HGNC Symbol;Acc:HGNC:5273]	-
ENSSSCG00000012848	10121.6047798783	9583.50062498515	9727.50220789916	9194.27475815252	8126.10756823752	7883.22029236101	8284.12517056087	8140.24766948349	9656.72059272879	8108.42517516072	0.252262785635765	6.98122114720418e-17	2.0536081299685e-15	EPS8L2	2	435324	452629	+	6158	protein_coding	EPS8 like 2 [Source:HGNC Symbol;Acc:HGNC:21296]	-
ENSSSCG00000009668	11715.0577054108	12338.8867143492	12293.0074404845	11794.3643539748	9849.0609034851	10085.5256992691	10572.4477080095	10333.9165839042	12035.3290535548	10210.237723667	0.237609128101133	7.19368811354643e-17	2.11194221506755e-15	CLU	14	11335595	11378882	-	3439	protein_coding	clusterin [Source:HGNC Symbol;Acc:HGNC:2095]	-
ENSSSCG00000000798	3912.88054300636	4184.94300636467	3703.78085395193	3854.89382906427	4863.32159867004	5010.36219439433	4769.91555947906	4689.2960918816	3914.12455809681	4833.22386110626	-0.304617295658221	7.35563765601639e-17	2.15524518667639e-15	TWF1	5	74868591	74893713	-	3267	protein_coding	twinfilin actin binding protein 1 [Source:HGNC Symbol;Acc:HGNC:9620]	-
ENSSSCG00000037557	752.634779498603	707.234622526701	703.459873058666	694.020090969013	508.893439594556	461.122368781184	479.310801762887	515.538497873453	714.337341513246	491.21627700302	0.540549695465474	7.38816270054371e-17	2.16053055913547e-15	DRC3	12	60633675	60651849	-	2435	protein_coding	dynein regulatory complex subunit 3 [Source:HGNC Symbol;Acc:HGNC:25384]	-
ENSSSCG00000015808	5873.42236644141	6242.52426816901	6176.04534220797	5929.99401509913	4888.61451316281	5111.79033253765	5234.86912524444	4978.62892232078	6055.49649797938	5053.47572331642	0.261358258422782	7.61186202783832e-17	2.22159119927947e-15	ADAM9	15	47523211	47601466	-	4062	protein_coding	ADAM metallopeptidase domain 9 [Source:HGNC Symbol;Acc:HGNC:216]	-
ENSSSCG00000025768	4411.21910272887	4438.60449097757	4484.7874846706	4600.61742251235	5136.48507519197	5420.77049410386	5324.32574953659	5421.57118273858	4483.80712522235	5325.78812539275	-0.248321917890814	7.82817406259172e-17	2.28026148377916e-15	CALM3	7	112154880	112171836	+	4768	protein_coding	Sus scrofa calmodulin 1 (CALM1), mRNA. [Source:RefSeq mRNA;Acc:NM_001244210]	-
ENSSSCG00000000161	1223.28786368097	1302.25468494583	1301.67771786446	1285.62747510449	1606.60592858083	1752.45283125395	1628.99408433239	1642.35835751114	1278.21193539894	1657.60280041958	-0.375191890867997	7.97467531869493e-17	2.31840755756367e-15	PWP1	5	12703304	12730726	-	1535	protein_coding	PWP1 homolog, endonuclein [Source:HGNC Symbol;Acc:HGNC:17015]	-
ENSSSCG00000032841	2023.09049039611	2005.71738948572	1976.51914464384	1684.34102306806	1338.50103495745	1378.67135920729	1450.08083574809	1478.22773369837	1922.41701189843	1411.3702409028	0.446555758818616	8.71834154461633e-17	2.52967598825696e-15	NEAT1_1	2	6811079	6811200	-	122	misc_RNA	Nuclear enriched abundant transcript 1 conserved region 1 [Source:RFAM;Acc:RF01955]	-
ENSSSCG00000037065	3838.02722024969	3940.71131671878	4021.3532900834	4255.59597327704	3336.64127988637	3312.38002992105	3187.3063914463	3254.20525290325	4013.92195008223	3272.63323853924	0.294289767595418	9.0819412730305e-17	2.63005965331994e-15	EMP2	3	32450510	32493247	+	5269	protein_coding	epithelial membrane protein 2 [Source:HGNC Symbol;Acc:HGNC:3334]	-
ENSSSCG00000015955	16278.034229619	17881.7201959651	18606.6059599704	18997.0599685587	23511.2815959004	25558.9516626882	26337.7972360399	25620.1591055438	17940.8550885283	25257.0474000431	-0.493390113672192	9.26276488896866e-17	2.67722627042788e-15	ITGA6	15	78504312	78589645	+	3264	protein_coding	integrin subunit alpha 6 [Source:HGNC Symbol;Acc:HGNC:6142]	-
ENSSSCG00000003590	4139.49128724231	4014.26371746155	4193.06396775913	4020.94161587204	3203.09469136454	3222.22168490477	3425.8573895587	3509.87026307314	4091.94014708376	3340.26100722529	0.293471985553484	9.36959063929703e-17	2.70286411594731e-15	PTPRU	6	86137754	86228145	+	5608	protein_coding	protein tyrosine phosphatase, receptor type U [Source:HGNC Symbol;Acc:HGNC:9683]	-
ENSSSCG00000003089	4106.67887178734	3967.11474262644	4425.70424073917	4482.29594568526	5330.73465849645	5089.25074628358	5415.99117936682	5246.91936509166	4245.44845020955	5270.72398730963	-0.311793510447908	1.08566976993168e-16	3.12580674686507e-15	TOMM40	6	51359784	51369910	+	1736	protein_coding	translocase of outer mitochondrial membrane 40 [Source:HGNC Symbol;Acc:HGNC:18001]	-
ENSSSCG00000040879	5985.18965658494	6039.78367637803	6545.31561677945	6736.36979414765	7922.75253571564	7686.93806206515	7702.10491127736	7653.11639496225	6326.66468597252	7741.2279760051	-0.291047782294459	1.14083852889205e-16	3.27831711366012e-15	CNBP	13	71634525	71707032	-	2622	protein_coding	CCHC-type zinc finger nucleic acid binding protein [Source:HGNC Symbol;Acc:HGNC:13164]	-
ENSSSCG00000016646	782.371031004678	803.418531190332	802.239671506536	811.34726967151	1209.00131275446	1047.15161138701	1065.74867212255	1080.52660676742	799.844125843264	1100.60705075786	-0.460344993329535	1.18254674839342e-16	3.39163503952682e-15	IFRD1	18	33198006	33221001	-	3452	protein_coding	interferon related developmental regulator 1 [Source:HGNC Symbol;Acc:HGNC:5456]	-
ENSSSCG00000031708	61.5232789780874	64.1226057757542	86.7785145242974	60.6521856004438	11.1288823768193	16.9046896905526	12.148430459428	14.729671367813	68.2691462196457	13.7279184736532	2.31010193632854	1.20192108994943e-16	3.43645133889692e-15	-	8	71491306	71499725	-	1039	lincRNA	NA	-
ENSSSCG00000016275	26721.6108361493	26290.2683680592	27613.1079567687	29732.4968198372	34376.1059454152	34031.9577953641	32359.0011328401	32831.3853594717	27589.3709952036	33399.6125582727	-0.275785971356444	1.20278101039573e-16	3.43645133889692e-15	NCL	15	132163463	132174219	-	2765	protein_coding	nucleolin [Source:HGNC Symbol;Acc:HGNC:7667]	-
ENSSSCG00000038044	1540.13275041812	1522.91188717416	1625.71238380093	1604.79717310027	1156.3920506095	1199.29381860198	1220.365059788	1266.75173763191	1573.38854862337	1210.70066665785	0.378659811791601	1.34283832173395e-16	3.82927165016062e-15	GYG2	X	52171	89409	+	3736	protein_coding	glycogenin 2 [Source:HGNC Symbol;Acc:HGNC:4700]	-
ENSSSCG00000032591	87.1579785522905	92.4119906768223	60.0064196178652	72.5837630956131	23.2694813333495	17.8438391178055	16.5660415355837	14.729671367813	78.0400379856478	18.1022583386379	2.10354425769269	1.36039422015617e-16	3.87193118309335e-15	-	2	154671	161421	-	754	protein_coding		-
ENSSSCG00000013665	302.489454975596	295.15258246781	280.645408674323	305.249524251414	173.003535130555	169.986046332779	165.660415355837	159.922146279112	295.884242592286	167.143035774571	0.822515592870467	1.36930134392325e-16	3.88985909395646e-15	-	2	68890390	68921623	+	6136	protein_coding		-
ENSSSCG00000032180	4896.22761867279	4777.13413029369	4845.74917806422	4882.00379177343	5712.15180904744	5645.22720721731	5714.17992700732	5578.33697086745	4850.27867970103	5662.47397853488	-0.223440479374658	1.43631027644072e-16	4.06984462362265e-15	MCM7	3	8001458	8014061	-	7630	protein_coding	minichromosome maintenance complex component 7 [Source:HGNC Symbol;Acc:HGNC:6950]	-
ENSSSCG00000007675	8304.61727405883	8073.79045076482	8403.66827356041	8581.7871134005	7251.98444336735	6832.312083265	7093.57898553692	7163.88088167417	8340.96577794614	7085.43909846086	0.235506589053616	1.43811728352497e-16	4.06984462362265e-15	EPHB4	3	8667166	8732114	-	8350	protein_coding	EPH receptor B4 [Source:HGNC Symbol;Acc:HGNC:3395]	-
ENSSSCG00000003798	12608.170638576	12668.929538195	12455.486361296	13139.6497165552	15088.7410698076	14874.2486288318	14458.8410522574	14448.7554924411	12718.0590636555	14717.6465608345	-0.21085498352678	1.51750792658606e-16	4.28638507899707e-15	SERBP1	6	145186715	145203417	+	5138	protein_coding	SERPINE1 mRNA binding protein 1 [Source:HGNC Symbol;Acc:HGNC:17860]	-
ENSSSCG00000001963	251.22005582719	330.985803342496	312.956557699328	296.300841130037	145.687187478362	173.74264404179	159.033998741603	159.922146279112	297.865814499763	159.596494135217	0.900748856107747	1.57790166602068e-16	4.44854923384356e-15	EGLN3	7	65805487	65833573	+	3283	protein_coding	egl-9 family hypoxia inducible factor 3 [Source:HGNC Symbol;Acc:HGNC:14661]	-
ENSSSCG00000034293	1110.49518555448	1151.37796547347	1227.82366295016	1241.8783576222	1477.10620637784	1576.83188835765	1794.65449968823	1647.61895442822	1182.89379290008	1624.05288721299	-0.455994843638471	1.8547601240256e-16	5.21922499805997e-15	ARL4C	15	134618493	134622211	-	3719	protein_coding	Sus scrofa ADP ribosylation factor like GTPase 4C (ARL4C), mRNA. [Source:RefSeq mRNA;Acc:NM_001244315]	-
novel.624	1557.56434612858	1634.18346778503	1489.08238220949	1510.33885126351	1965.76531437818	1993.81423405795	2024.37027564832	1900.12760644787	1547.79226184665	1971.01935763308	-0.34871969691844	1.89405849336269e-16	5.31977182109438e-15	-	AEMK02000692.1	50792	104022	-	12206	-	-	-
ENSSSCG00000000579	1495.01567916752	1625.69665231471	1452.15535475234	1620.70594309383	1916.19120197234	2083.97257907423	2014.43065072697	2007.44378355622	1548.3934073321	2005.50955383244	-0.373524083430191	1.94192369168955e-16	5.44395675523645e-15	GOLT1B	5	51939480	51953314	-	3010	protein_coding	Sus scrofa golgi transport 1B (GOLT1B), mRNA. [Source:RefSeq mRNA;Acc:NM_001243500]	-
ENSSSCG00000014924	14084.7293340501	15069.7553367989	14756.9633475627	14277.1267710946	16485.9216663883	17420.2827261144	18356.2784241957	17364.1783038846	14547.1436973766	17406.6652801458	-0.258697067247799	1.98728199270891e-16	5.5606610955461e-15	CTSC	9	21726570	21761760	-	4638	protein_coding	cathepsin C [Source:HGNC Symbol;Acc:HGNC:2528]	-
ENSSSCG00000006556	13115.7376901453	13409.1684431062	13365.7375881147	14264.2008954749	15782.7786434892	16136.4654590597	15955.3068043051	15522.969382908	13538.7111542103	15849.3800724405	-0.227399732859493	2.04207146563607e-16	5.70326850908172e-15	TPM3	4	95542324	95573009	+	5628	protein_coding	tropomyosin 3 [Source:HGNC Symbol;Acc:HGNC:12012]	-
ENSSSCG00000008701	5630.40541447797	5331.60607435462	5983.10162374437	5870.33612762328	4748.99762516272	4660.99860745624	4704.75579610576	4653.52403284548	5703.86231005006	4692.06901539255	0.28177276130365	2.14397352310664e-16	5.97667684553504e-15	LRPAP1	8	2117899	2145721	-	1755	protein_coding	alpha-2-macroglobulin receptor-associated protein precursor [Source:RefSeq peptide;Acc:NP_001106907]	-
ENSSSCG00000004537	2368.64624065637	2377.25131118642	2099.30151093885	2309.75454343985	2862.14620400199	2964.89474183747	2861.50757457982	2828.09690262009	2288.73840155537	2879.16135575984	-0.331868328909233	2.59745726762738e-16	7.22732792712587e-15	TXNL1	1	105973628	106013521	-	6064	protein_coding	thioredoxin like 1 [Source:HGNC Symbol;Acc:HGNC:12436]	-
ENSSSCG00000032223	12604.0690866442	13643.0273582884	12998.313664916	13927.1338312363	15608.763391779	16543.1171610602	15631.7167929767	15761.8004829433	13293.1359852712	15886.3494571898	-0.257182918869148	2.63845209869165e-16	7.32772338917826e-15	EIF1AX	X	16429518	16449589	-	4560	protein_coding	Sus scrofa eukaryotic translation initiation factor 1A, X-linked (EIF1AX), mRNA. [Source:RefSeq mRNA;Acc:NM_001243218]	-
ENSSSCG00000033003	7475.07839583762	7176.07396990426	6681.02244268447	6546.45885234954	5660.55426348219	5646.16635664456	5784.86170422581	5482.59410697666	6969.65841519397	5643.54410783231	0.304394127253487	2.6734614280367e-16	7.41115311110397e-15	WFDC2	17	47816452	47824108	+	571	protein_coding	Sus scrofa Epididymal secretory protein E4 (E4), mRNA. [Source:RefSeq mRNA;Acc:NM_213947]	-
ENSSSCG00000006835	2895.69566390198	3077.8850772362	3208.03551033972	3295.10398491591	3895.10883188676	3892.77437596336	3752.76060919422	3912.83198692117	3119.18005909845	3863.36895099138	-0.308582945078869	2.72281951899698e-16	7.53397593809293e-15	SARS	4	110857011	110874706	-	2573	protein_coding	seryl-tRNA synthetase [Source:HGNC Symbol;Acc:HGNC:10537]	-
ENSSSCG00000014540	24302.7205843275	24215.7134753142	23768.0812227932	24101.7865402419	21421.0751422178	21699.0475166787	21461.8590107332	21015.0325643354	24097.0754556692	21399.2535584913	0.171203424424585	2.8480901907994e-16	7.8636162916609e-15	-	2	9535046	9538043	+	1069	protein_coding	ferritin heavy chain [Source:RefSeq peptide;Acc:NP_999140]	-
ENSSSCG00000008866	5794.46749175287	5976.60405009897	5397.80823854858	5941.9255925943	4794.52487124971	4886.39446999695	4595.41992197091	4721.91179276747	5777.70134324868	4749.56276399626	0.282185713459439	2.85249860117242e-16	7.8636162916609e-15	GUCY1A3	8	44448780	44520669	+	6538	protein_coding	guanylate cyclase 1 soluble subunit alpha [Source:HGNC Symbol;Acc:HGNC:4685]	-
ENSSSCG00000036350	26209.9422326482	26344.961178868	26897.6467997865	27086.6695102834	31496.7605595581	31313.1202034669	30043.0685261655	29727.6331783968	26634.8049303965	30645.1456168968	-0.20242361847201	2.974452831138e-16	8.1846844139469e-15	HNRNPA2B1	18	46203102	46216449	+	7022	protein_coding	heterogeneous nuclear ribonucleoprotein A2/B1 [Source:HGNC Symbol;Acc:HGNC:5033]	-
ENSSSCG00000010452	1833.393713547	2852.51297752436	2375.33104118103	2090.01465790382	686.955557623665	938.210277825668	843.763715545728	966.897713358579	2287.81309753905	858.95681608841	1.41338397462341	3.04651975044066e-16	8.36754982653259e-15	IFIT1	14	101213979	101251108	+	6959	protein_coding	interferon-induced protein with tetratricopeptide repeats 3 [Source:RefSeq peptide;Acc:NP_001191324]	-
ENSSSCG00000003914	8132.35209292019	8379.31580769635	8288.27131275683	8311.33802350999	9834.89687136915	9888.304319546	9374.17070360227	9411.20788464906	8277.81930922084	9627.14494479162	-0.218070452712595	3.31142491861313e-16	9.07841750665373e-15	-	6	165824594	165861430	+	3057	protein_coding		-
ENSSSCG00000036152	742.380899668921	752.49763836841	746.849130320815	733.79201595291	512.9403059134	514.6538861346	559.932203902728	515.538497873453	743.879921077764	525.766223456045	0.501943047501963	3.36185564457683e-16	9.199764235453e-15	TSPAN15	14	72501289	72555081	+	1682	protein_coding	tetraspanin 15 [Source:HGNC Symbol;Acc:HGNC:23298]	-
ENSSSCG00000008747	1208.93243191942	1329.6010903502	1225.97731157731	1229.94678012703	1734.08221762439	1659.47703795591	1524.0758212737	1651.82743196188	1248.61440349349	1642.36562720397	-0.395790908292356	3.37935303673099e-16	9.23070900912197e-15	NCAPG	8	12764210	12810050	+	7448	protein_coding	non-SMC condensin I complex subunit G [Source:HGNC Symbol;Acc:HGNC:24304]	-
ENSSSCG00000039080	1020.26104305328	954.295250662695	937.023321725126	942.594622118372	675.826675246846	743.806346384313	696.878147263553	674.40852476915	963.543559389869	697.729923415965	0.464130491861524	3.41430473518515e-16	9.30912994891249e-15	TRIB2	3	124170681	124196272	-	4469	protein_coding	tribbles pseudokinase 2 [Source:HGNC Symbol;Acc:HGNC:30809]	-
ENSSSCG00000004687	7611.45499757238	8642.40708727629	7368.78832907385	7847.99509744759	6060.18231246797	6332.68458796644	6553.5260314769	6039.16526080331	7867.66137784253	6246.38954817866	0.333034566961726	3.42129836858666e-16	9.31117588852217e-15	B2M	1	126834580	126872431	-	6392	protein_coding	Beta-2-microglobulin [Source:UniProtKB/Swiss-Prot;Acc:Q07717]	-
ENSSSCG00000023984	2314.30067755905	2411.1985730677	2405.79583883318	2554.35188209082	3105.9698997123	2994.94752350956	2944.33778225774	2925.9440052777	2421.41174288769	2992.79980268933	-0.305797101695161	3.48709701544396e-16	9.4729626390403e-15	RSL1D1	3	31278389	31291204	+	2200	protein_coding	ribosomal L1 domain containing 1 [Source:HGNC Symbol;Acc:HGNC:24534]	-
ENSSSCG00000025993	1548.33585428187	1710.56480701791	1649.71495164808	1767.86206553425	1212.0364624936	1288.51301419101	1333.01414222997	1237.29239489629	1669.11941962053	1267.71400345271	0.397415237653165	3.62802874852271e-16	9.83789468281231e-15	SGPP2	15	124318271	124463060	+	5702	protein_coding	sphingosine-1-phosphate phosphatase 2 [Source:HGNC Symbol;Acc:HGNC:19953]	-
ENSSSCG00000008433	15935.5546433076	17606.370182928	16416.8332317615	16485.4629058255	19716.332705405	20529.8064797488	19685.9793581186	19094.9146896027	16611.0552409557	19756.7583082188	-0.250210724465496	3.66823325557352e-16	9.92886220936905e-15	CALM3	3	93372003	93386649	+	1461	protein_coding	calmodulin [Source:RefSeq peptide;Acc:NP_001231138]	-
ENSSSCG00000009852	701.365380350196	666.686504168503	755.157711498673	691.03719659522	509.905156174267	482.722805608001	482.624010070004	466.088886852939	703.561698153148	485.335214676303	0.535778657137074	3.68865678467082e-16	9.96605566785882e-15	VSIG10	14	34558891	34606890	+	4927	protein_coding	V-set and immunoglobulin domain containing 10 [Source:HGNC Symbol;Acc:HGNC:26078]	-
ENSSSCG00000008647	140.478153666633	236.687853672269	197.559596895741	211.785500539255	65.7615776812051	98.6106898615567	73.994985525607	79.961073139556	196.627776193474	79.5820815519812	1.30284456046885	3.75210551076177e-16	1.01191503774866e-14	CMPK2	3	128903590	128917867	+	2955	protein_coding	cytidine/uridine monophosphate kinase 2 [Source:HGNC Symbol;Acc:HGNC:27015]	-
ENSSSCG00000010651	4280.99482889192	4193.42982183498	4292.76694189343	4551.89681440708	5320.61749269935	5207.58357411744	5206.15465324942	5027.02641395788	4329.77210175685	5190.34553350602	-0.261783161718284	3.8637344625007e-16	1.04013963490497e-14	ABLIM1	14	124760404	125108691	-	7415	protein_coding	actin binding LIM protein 1 [Source:HGNC Symbol;Acc:HGNC:78]	-
ENSSSCG00000006340	1796.47974616015	1818.06446964197	1795.57671010381	1807.63399051814	2159.00318110295	2216.39264831689	2268.44328760592	2297.82873337882	1804.43872910602	2235.41696260115	-0.308597059530727	4.04733505549838e-16	1.08760279311176e-14	UAP1	4	87960063	87993973	-	7389	protein_coding	UDP-N-acetylglucosamine pyrophosphorylase 1 [Source:HGNC Symbol;Acc:HGNC:12457]	-
ENSSSCG00000026004	9270.5327540148	9373.21619722054	8928.95523913834	9161.46292004081	8120.03726875926	7903.88157976058	7750.69863311508	7566.8426055222	9183.54177760362	7835.36502178928	0.22880689268443	4.14379419002467e-16	1.11152062140338e-14	MSRB3	5	29695951	29863592	+	3903	protein_coding	methionine sulfoxide reductase B3 [Source:HGNC Symbol;Acc:HGNC:27375]	-
ENSSSCG00000005667	2850.57859265138	2911.9206858166	2842.45793851395	2725.37115952158	3536.96116266912	3323.64982304809	3475.55551416545	3421.49223486627	2832.58209412588	3439.41468368723	-0.279574197599624	4.27552586201571e-16	1.14479699651889e-14	NUP188	1	269259556	269313650	+	6987	protein_coding	nucleoporin 188 [Source:HGNC Symbol;Acc:HGNC:17859]	-
novel.135	412.205969153186	442.257383953364	428.353518502915	440.474069196666	273.163476521929	273.2924833306	259.534650724144	285.124352905522	430.822735201532	272.778740870549	0.659200960139865	4.40347883386514e-16	1.17487216106635e-14	-	13	190286317	190290270	+	1270	-	-	-
ENSSSCG00000000370	1214.05937183426	1355.06153676116	1369.06954297376	1253.80993511737	1632.91055965331	1679.19917592822	1858.70986029249	1733.89274386827	1298.00009667164	1726.17808493557	-0.409577528655782	4.40360425128129e-16	1.17487216106635e-14	DGKA	5	21331468	21356183	+	3844	protein_coding	diacylglycerol kinase alpha [Source:HGNC Symbol;Acc:HGNC:2849]	-
ENSSSCG00000006892	3641.15272751981	3901.10617785728	3807.17653083194	3976.19820026516	4703.47037907573	4783.08803299912	4536.88657521185	4516.7485130015	3831.40840911855	4635.04837507205	-0.274923687690309	4.46642898834714e-16	1.18950574878945e-14	DNTTIP2	4	123394757	123410082	+	3851	protein_coding	deoxynucleotidyltransferase terminal-interacting protein 2 [Source:RefSeq peptide;Acc:NP_001230603]	-
ENSSSCG00000023627	136.37660173476	145.218842492149	118.166487862873	148.150420565018	48.5623958261207	55.4098162079223	47.4893190686732	65.2314017717431	136.9780881637	54.1732332186148	1.33646949631497	4.73907635732954e-16	1.2598678216259e-14	LYPD6	15	2579624	2696565	-	4057	protein_coding	LY6/PLAUR domain containing 6 [Source:HGNC Symbol;Acc:HGNC:28751]	-
ENSSSCG00000016262	1636.51922081713	1899.16070635837	1742.03252029095	1736.04452554713	1243.39967646463	1362.70581894399	1392.65189175807	1289.89836406705	1753.43924325339	1322.16393780843	0.40797317148039	4.87087919604878e-16	1.29260306636782e-14	-	15	131226454	131291822	+	2758	protein_coding		SAND
ENSSSCG00000029502	4065.66335246861	3874.70275194962	4166.2918728527	4074.63371460031	3409.48487362556	3366.85069670172	3404.87373694696	3317.33241590816	4045.32292296781	3374.6354307956	0.261538145843679	4.96783933163238e-16	1.31599210998162e-14	NAXD	11	77210243	77230686	+	2185	protein_coding	NAD(P)HX dehydratase [Source:HGNC Symbol;Acc:HGNC:25576]	-
ENSSSCG00000026622	2385.05244838386	2352.73384427216	2194.38860664101	2248.10805971481	2736.69334811784	2842.80531629459	2995.14030963353	2856.5041259723	2295.07073975296	2857.78577500456	-0.316259318738169	5.2383738826658e-16	1.38519695188081e-14	EAF1	13	2654251	2671140	+	4842	protein_coding	ELL-associated factor 1 [Source:RefSeq peptide;Acc:NP_001193385]	-
ENSSSCG00000015730	2780.85220980955	2805.36400268925	2760.2953024218	2779.06325824984	3391.27397519076	3532.14099589823	3367.32404279964	3222.64167140079	2781.39369329261	3378.34517132236	-0.28104165070474	5.30499611933212e-16	1.40033118803043e-14	NIFK	15	29714180	29735053	+	2106	protein_coding	nucleolar protein interacting with the FHA domain of MKI67 [Source:HGNC Symbol;Acc:HGNC:17838]	-
ENSSSCG00000015424	4317.90879627877	4328.27588986341	4187.52491364056	4319.23105325128	5050.48916591655	5186.92228671788	5006.25775205338	4953.37805711881	4288.2351632585	5049.26181545166	-0.236148972594326	5.37036762126728e-16	1.41508237992191e-14	PSMC2	9	103362433	103378926	+	5276	protein_coding	26S protease regulatory subunit 7 [Source:RefSeq peptide;Acc:NP_001231937]	-
ENSSSCG00000036074	1220.21169973207	1306.02660293264	1192.74298686587	1175.26038327417	1508.46942034887	1702.67791160954	1630.09848710143	1599.22146279112	1223.56041820119	1610.11682046274	-0.396210665868049	5.38438366674222e-16	1.41627333343551e-14	AP1S2	X	12372231	12398496	-	8150	protein_coding	adaptor related protein complex 1 sigma 2 subunit [Source:HGNC Symbol;Acc:HGNC:560]	-
ENSSSCG00000005924	3345.84098842499	3167.46812942292	3290.19814643187	3183.742594961	2637.54512330618	2468.08469482068	2699.1603675311	2726.04132242881	3246.81246481019	2632.70787702169	0.303198063788994	5.56774182354003e-16	1.46192432317387e-14	MROH1	4	507219	577814	-	5846	protein_coding	maestro heat like repeat family member 1 [Source:HGNC Symbol;Acc:HGNC:26958]	-
ENSSSCG00000008773	2548.08913767579	2724.26776597285	2570.12111101749	2676.65055141631	3286.05545090083	3278.57065053995	3171.84475267975	3107.96065860853	2629.78214152061	3211.10787818227	-0.288373173723776	5.68033185077898e-16	1.48886589143265e-14	PGM2	8	29307613	29381571	+	4230	protein_coding	phosphoglucomutase 2 [Source:HGNC Symbol;Acc:HGNC:8906]	-
ENSSSCG00000012604	4449.15845809869	4854.45844902328	4773.74147452278	4854.1634442847	3842.4995697418	4030.82934176953	3938.30027439276	3825.50607809771	4732.88045648236	3909.28381600045	0.275877455214523	5.92042238628061e-16	1.54907332401735e-14	LAMP2	X	98582003	98624088	-	11777	protein_coding	lysosome-associated membrane glycoprotein 2 isoform 1 precursor [Source:RefSeq peptide;Acc:NP_001231184]	-
ENSSSCG00000009226	922.849184671311	926.948845258329	853.937509946543	866.03366652437	680.8852581454	643.317357668251	606.317120202362	631.271630049127	892.442301600138	640.447841516285	0.477505745935852	6.0658930324759e-16	1.58435601902532e-14	KLHL8	8	131634191	131701255	+	5824	protein_coding	kelch like family member 8 [Source:HGNC Symbol;Acc:HGNC:18644]	-
ENSSSCG00000022528	2807.51229736672	2734.64054043658	3017.86131893541	2861.59000259143	3397.34427466902	3469.21798427229	3542.92408307683	3566.68470977757	2855.40103983253	3494.04276294893	-0.290739311288556	6.14373307477553e-16	1.60188173211892e-14	DAZAP1	2	77048896	77070780	-	2466	protein_coding	DAZ associated protein 1 [Source:HGNC Symbol;Acc:HGNC:2683]	-
ENSSSCG00000030115	959.763152058164	987.299533047275	979.489403300846	980.377950853075	728.43593739181	728.779955548266	735.532244179915	711.232703188683	976.73250981484	725.995210077168	0.428206326401171	6.17595659942987e-16	1.60747324125475e-14	HS1BP3	3	117609027	117648384	+	4325	protein_coding	HCLS1 binding protein 3 [Source:HGNC Symbol;Acc:HGNC:24979]	-
novel.178	1848.77453329153	1843.52491605293	1841.73549442525	1837.46293425607	1431.57896029085	1487.61269276863	1520.76261296658	1419.30904822712	1842.87446950644	1464.81582856329	0.331371177455801	6.20409818954591e-16	1.61198467593881e-14	-	14	127629489	127650787	-	4729	-	-	-
ENSSSCG00000032831	2507.07361835706	2457.40456840611	2473.18766394247	2663.72467579654	3125.19251472681	3321.77152419358	2958.69501825524	3242.63193968568	2525.34763162555	3162.07274921533	-0.325269175033691	6.22354011309868e-16	1.61422395211746e-14	BRI3BP	14	28180133	28202084	-	6217	protein_coding	BRI3 binding protein [Source:HGNC Symbol;Acc:HGNC:14251]	-
ENSSSCG00000006014	7706.81607998842	7852.19026903978	7407.56170790385	7944.44201553354	9092.29690186138	9416.85130706504	8891.54669353227	8965.10926608101	7727.7525181164	9091.45104213493	-0.234835681846448	6.32428533389819e-16	1.63750679634996e-14	RAD21	4	21720896	21803380	+	5352	protein_coding	RAD21 cohesin complex component [Source:HGNC Symbol;Acc:HGNC:9811]	-
ENSSSCG00000010703	3424.79586311353	3505.99776873903	3434.21355351475	3498.93510045839	2832.80642319037	2969.59048897373	2923.354129646	2818.62782816935	3465.98557145643	2886.09471749486	0.263950364255965	6.35214418305036e-16	1.64186964204529e-14	-	14	132043159	132103588	+	1887	protein_coding		-
ENSSSCG00000010802	2334.80843721842	2388.56706514684	2389.17867647746	2429.07031839154	2945.10696353828	2903.85002906603	2818.4358665873	2884.91134932451	2385.40612430857	2888.07605212903	-0.276066184341055	7.01160268535148e-16	1.80918758562858e-14	UCHL5	10	725435	762254	+	1827	protein_coding	Sus scrofa ubiquitin carboxyl-terminal hydrolase L5 (UCHL5), mRNA. [Source:RefSeq mRNA;Acc:NM_001123210]	-
ENSSSCG00000003150	2154.34015221603	2033.06379489009	2142.690768201	2265.01112783297	1689.56668811711	1685.77322191899	1727.28593077686	1727.58002756778	2148.77646078502	1707.55146709518	0.331564239076992	7.24442647178038e-16	1.86603413471732e-14	NUCB1	6	54180038	54210782	+	4817	protein_coding	nucleobindin 1 [Source:HGNC Symbol;Acc:HGNC:8043]	-
ENSSSCG00000001701	19392.1375338932	19971.3627606573	19399.6138746126	20700.2926559941	23009.4701723638	23034.5180022324	22467.9699333276	22905.6910963326	19865.8517062893	22854.4123010641	-0.20225549586994	7.45582183889429e-16	1.91717460181499e-14	-	7	39237294	39254002	+	7005	protein_coding		-
ENSSSCG00000024837	612.15662583197	619.53752933339	713.614805609382	692.031494719818	447.178728232194	425.434690545573	425.195066079981	471.349483770015	659.33511387364	442.289492156941	0.576936342814471	7.50555260129467e-16	1.926640473248e-14	SYT12	2	5409548	5435088	-	5118	protein_coding	synaptotagmin 12 [Source:HGNC Symbol;Acc:HGNC:18381]	-
ENSSSCG00000004691	2210.73649127927	2260.32185359534	2194.38860664101	2482.76241711981	2798.4080594802	3042.84414429946	2843.8371302752	2888.06770747475	2287.05234215886	2893.2892603824	-0.339852811609465	7.67993232438657e-16	1.96801564752408e-14	EIF3J	1	126999571	127019139	-	796	protein_coding	eukaryotic translation initiation factor 3 subunit J [Source:HGNC Symbol;Acc:HGNC:3270]	-
ENSSSCG00000021968	3947.74373442728	4143.45190850977	3929.03572144053	4053.75345398376	3421.62547258209	3408.17327150085	3297.74666835019	3326.8014903589	4018.49620459033	3363.586725698	0.256363917484159	7.72659957065397e-16	1.97657814745683e-14	SLC19A3	15	129070619	129096324	-	4460	protein_coding	solute carrier family 19 member 3 [Source:HGNC Symbol;Acc:HGNC:16266]	-
ENSSSCG00000013444	2165.61942002868	2058.52424130105	2085.45387564242	2113.87781289416	1716.88303576931	1685.77322191899	1699.67586155088	1696.01644606532	2105.86883746658	1699.58714132613	0.308961774219786	7.89392215213563e-16	2.01592388659162e-14	BTBD2	2	76538439	76559919	+	2520	protein_coding	BTB domain containing 2 [Source:HGNC Symbol;Acc:HGNC:15504]	-
novel.373	543.455630973105	555.414923557636	589.909263627936	547.858266653189	378.382000811857	378.477219182927	392.062983008813	345.095157760189	559.159521202967	373.504340190947	0.582837930737692	7.99804144507772e-16	2.03902205319469e-14	-	3	127516434	127525797	-	6346	-	-	-
ENSSSCG00000012440	29109.7394484821	30452.579866503	31169.180700892	30382.767793324	26087.1120078442	26731.9492973271	26694.5193304395	26362.9553902349	30278.5669523003	26469.1340064614	0.194060427090478	8.13854655199283e-16	2.07130176239626e-14	PGK1	X	62187404	62210705	+	2214	protein_coding	phosphoglycerate kinase 1 [Source:RefSeq peptide;Acc:NP_001093402]	-
ENSSSCG00000009146	14582.0425057897	16223.0192612658	15634.9034253564	15850.1064042078	18394.0191357229	18260.8214635058	18677.6596299861	18106.9745885758	15572.5178991549	18359.8687044476	-0.237398282602732	8.27108969350591e-16	2.10144858073164e-14	RPL34	8	113467779	113471982	-	1946	protein_coding	ribosomal protein L34 [Source:HGNC Symbol;Acc:HGNC:10340]	-
ENSSSCG00000005358	1798.53052212609	1867.09940347049	1934.05306306812	1940.8699392142	2327.95984991466	2265.22841853404	2453.98295280446	2389.36311973594	1885.13823196972	2359.13358524728	-0.322529852252849	9.55325444353282e-16	2.42308225800763e-14	-	1	238680810	238826387	-	2734	protein_coding		-
ENSSSCG00000015570	2696.77039520616	2945.86794769789	2812.91631654823	2723.38256327239	3312.36008197331	3387.51198410128	3488.80834739392	3473.04608465361	2794.73430568117	3415.43162453053	-0.288635202891992	9.65976534623274e-16	2.44593786712589e-14	IVNS1ABP	9	126449261	126480546	-	8139	protein_coding	influenza virus NS1A binding protein [Source:HGNC Symbol;Acc:HGNC:16951]	-
ENSSSCG00000038918	2291.74214193376	2331.04531584801	2574.73698944963	2498.67118711336	1971.83561385644	1841.67202684298	1909.51238766828	1919.06575534934	2424.04890858619	1910.52144592926	0.344106021608316	9.99828666939873e-16	2.52736351504089e-14	CTSF	2	5855035	5863424	+	5627	protein_coding	cathepsin F [Source:HGNC Symbol;Acc:HGNC:2531]	-
ENSSSCG00000001341	920.798408705375	1119.31666258559	1074.576499003	1016.17268333858	705.166456058461	746.623794666072	765.351118943965	724.91025517308	1032.71606340814	735.512906210394	0.490960215528313	1.02204503599383e-15	2.57915053583959e-14	-	7	23004251	23047651	-	2805	protein_coding		-
ENSSSCG00000003731	814.15805847669	809.076408170546	942.562375843698	882.936734642526	575.666733855472	606.690530005387	641.658008811607	597.60380977984	862.183394283365	605.404770613076	0.511369969096166	1.03184264398809e-15	2.59947655277676e-14	GAREM1	6	116100370	116325133	-	7283	protein_coding	GRB2 associated regulator of MAPK1 subtype 1 [Source:HGNC Symbol;Acc:HGNC:26136]	-
ENSSSCG00000025406	4130.2627953956	4515.92880970716	4190.29444069985	4211.84685579475	3621.94535536483	3503.02736365339	3423.64858402062	3525.65205382437	4262.08322539934	3518.56833921581	0.276604509530717	1.03482889724019e-15	2.60260340192922e-14	PIK3C2A	2	41933429	42022209	+	5064	protein_coding	phosphatidylinositol-4-phosphate 3-kinase catalytic subunit type 2 alpha [Source:HGNC Symbol;Acc:HGNC:8971]	-
ENSSSCG00000027872	1166.89152461772	1097.62813416144	1125.35116175658	1225.96958762864	1519.59830272569	1496.0650376139	1506.40537696907	1457.18534603007	1153.9601020411	1494.81351583468	-0.374083741071785	1.08937798062816e-15	2.73518235742229e-14	MYBL1	4	68119878	68159511	+	5391	protein_coding	MYB proto-oncogene like 1 [Source:HGNC Symbol;Acc:HGNC:7547]	-
ENSSSCG00000017555	2243.54890673425	2341.41809031173	2211.92894468315	2148.67824725507	2711.40043362507	2809.93508634074	2758.7981170592	2698.68621846002	2236.39354724605	2744.70496387126	-0.2954962937733	1.11362006456387e-15	2.79134951981606e-14	-	12	27004913	27032924	+	4266	protein_coding		-
ENSSSCG00000001679	4199.98917823743	4140.62297001966	4191.21761638628	4491.24462880663	5254.85591501814	5313.70745939702	4916.80112776123	5090.15357696279	4255.7685983625	5143.8795197848	-0.274027505654695	1.14383763727691e-15	2.86228096012548e-14	XPO5	7	38529084	38570015	-	8036	protein_coding	exportin 5 [Source:HGNC Symbol;Acc:HGNC:17675]	-
ENSSSCG00000037102	1802.63207405796	1826.55128511229	1886.97110306025	1792.71951864918	2200.48356087109	2278.37651051559	2244.14642668707	2297.82873337882	1827.21849521992	2255.20880786314	-0.303285765591132	1.2335597092872e-15	3.07474601178072e-14	FSTL3	2	77656663	77662613	-	1902	protein_coding	follistatin like 3 [Source:HGNC Symbol;Acc:HGNC:3973]	-
ENSSSCG00000013720	2171.77174792649	2296.15507447002	2281.16712116531	2348.53217029915	1815.01954400126	1899.89929133266	1785.81927753592	1799.12414564001	2274.40652846524	1824.96556462746	0.317147647062995	1.23396666377061e-15	3.07474601178072e-14	-	2	66329068	66347055	+	3288	protein_coding		-
ENSSSCG00000034358	2329.68149730358	2323.50147987439	2313.47827019031	2406.2014615258	1800.85551188531	1908.35163617793	1985.71617873196	1775.97751920488	2343.21567722352	1867.72521150002	0.327336579152975	1.23492883267846e-15	3.07474601178072e-14	KCNJ16	12	10393179	10448536	-	3430	protein_coding	potassium voltage-gated channel subfamily J member 16 [Source:HGNC Symbol;Acc:HGNC:6262]	-
ENSSSCG00000011765	564.988778615436	553.528964564231	544.67365499293	638.339395991556	781.045199536774	826.45149598257	811.736035243599	841.695506732169	575.382698541038	815.232059373778	-0.503521772291529	1.24588539929936e-15	3.09685580752512e-14	USP13	13	117700075	117826950	+	7808	protein_coding	ubiquitin specific peptidase 13 [Source:HGNC Symbol;Acc:HGNC:12611]	-
ENSSSCG00000009327	15833.0158450108	16173.0413479406	16196.194242705	16887.1593481629	19195.2986668539	19750.3124551289	18687.5992549074	18350.0141661447	16272.3526959548	18995.8061357587	-0.22339932840375	1.2604388487773e-15	3.12781780210726e-14	-	11	7195549	7321072	-	3420	protein_coding		HMG
ENSSSCG00000012030	231.737684150796	222.543161221735	241.872029844318	229.682866782008	116.347406666747	133.359218669915	127.006318439475	112.576774025428	231.458935499714	122.322429450391	0.918912078920958	1.2735438426557e-15	3.15508851650617e-14	CLDN8	13	193563314	193564090	-	777	protein_coding	Sus scrofa claudin 8 (CLDN8), mRNA. [Source:RefSeq mRNA;Acc:NM_001161646]	-
ENSSSCG00000031361	9039.82045784698	8862.12131000791	8877.25740069833	8981.49495948867	7713.3272037155	7687.87721149241	7951.69993708016	7858.27967472821	8940.17353201047	7802.79600675407	0.196464082462433	1.28691540587204e-15	3.18292808676212e-14	CELSR1	5	2980069	3204803	+	14935	protein_coding	cadherin EGF LAG seven-pass G-type receptor 1 [Source:HGNC Symbol;Acc:HGNC:1850]	-
ENSSSCG00000015582	1167.91691260069	1160.80776044049	1191.81981117945	1148.41433391004	902.451189102076	885.617909899504	890.148631845362	885.884520835608	1167.23970453267	891.025562920637	0.389761654880983	1.31649627236031e-15	3.25069957052675e-14	PTPN14	9	129126620	129240545	+	3558	protein_coding	protein tyrosine phosphatase, non-receptor type 14 [Source:HGNC Symbol;Acc:HGNC:9647]	-
ENSSSCG00000034178	1573.97055385607	1436.15777347755	1425.38325984591	1577.95112373614	1183.70839826169	1137.30995640329	1140.84806041719	1133.13257593818	1503.36567772892	1148.74974775509	0.387241487099967	1.48343411685722e-15	3.6568489948444e-14	AIF1L	1	271072734	271102799	+	3545	protein_coding	allograft inflammatory factor 1 like [Source:HGNC Symbol;Acc:HGNC:28904]	-
ENSSSCG00000005423	1774.94659851782	1615.32387785098	1618.3269783095	1731.07303492414	1215.07161223273	1247.19043939188	1379.3990585296	1302.52379666803	1684.91762240061	1286.04622670556	0.390183330197836	1.51929562676663e-15	3.73907177848144e-14	ABCA1	1	246147515	246257380	-	6789	protein_coding	ATP-binding cassette, sub-family A (ABC1), member 1 [Source:RefSeq peptide;Acc:NP_001304009]	-
ENSSSCG00000001727	2676.2626355468	2676.17581164104	2807.37726242966	2773.09746950226	2223.75304220444	2175.07007351776	2195.55270484935	2329.39231488128	2733.22829477994	2230.94203386321	0.293376784114279	1.5318943005609e-15	3.76386682019196e-14	TNFRSF21	7	42020227	42091516	-	3656	protein_coding	TNF receptor superfamily member 21 [Source:HGNC Symbol;Acc:HGNC:13469]	-
ENSSSCG00000011430	4318.93418426174	4252.83753012723	4674.96167607491	4613.54329813212	5291.27771188773	5452.70157463046	5566.18995595611	5299.52533426242	4465.069172149	5402.42364418418	-0.2747114913686	1.57678766776446e-15	3.86779790740776e-14	DUSP7	13	34197876	34206493	-	4564	protein_coding	dual specificity phosphatase 7 [Source:HGNC Symbol;Acc:HGNC:3073]	-
ENSSSCG00000006084	7322.29558637537	7671.13820567295	7082.60386628095	7395.58945075575	8801.93424348437	8717.18498376161	8493.96169667826	8500.07249861149	7367.90677727126	8628.28835563393	-0.227997112171778	1.70816070284949e-15	4.18317056195358e-14	MTDH	4	39051468	39113899	-	7189	protein_coding	metadherin [Source:HGNC Symbol;Acc:HGNC:29608]	-
ENSSSCG00000003566	8289.23645431431	7950.26013669682	8315.96658334969	8438.60818345847	9682.12766783281	9800.02427338423	9586.21603525774	9300.73534939047	8248.51783945482	9592.27583146631	-0.217975403513956	1.72421609008979e-15	4.21556701108183e-14	NUDC	6	84237737	84254817	+	5063	protein_coding	nuclear distribution C, dynein complex regulator [Source:HGNC Symbol;Acc:HGNC:8045]	-
ENSSSCG00000035928	1625.23995300448	1612.49493936088	1644.17589752951	1541.16209312603	1132.11085269644	1232.16404855583	1339.6405588442	1132.08045655477	1605.76822075522	1208.99897916281	0.410243424261981	1.8169066807681e-15	4.43491755105981e-14	-	3	11018932	11020198	-	1027	pseudogene		-
ENSSSCG00000023732	731.101631856272	706.291643029999	745.925954634386	787.484114681172	547.338669623568	458.304920499425	525.695718062521	525.00757232419	742.700836050457	514.086720127426	0.532233879957818	1.90764683824985e-15	4.648798193735e-14	KLHDC7A	6	77023865	77027234	+	2418	protein_coding	kelch domain containing 7A [Source:HGNC Symbol;Acc:HGNC:26791]	-
ENSSSCG00000017544	2924.40652742509	2971.32839410885	3016.93814324898	3128.06189998354	3554.16034452421	3641.08232945957	3651.15555444264	3575.10166484489	3010.18374119161	3605.37497331783	-0.260248628969957	1.95768784665962e-15	4.76296191600025e-14	ATP5G1	12	25110747	25114005	+	1205	protein_coding	ATP synthase F(0) complex subunit C1, mitochondrial [Source:RefSeq peptide;Acc:NP_001020389]	-
ENSSSCG00000003818	2656.78026387041	2823.28061312659	2853.5360467511	2667.70186829493	3189.9423758283	3448.55669687272	3616.91906860243	3450.95157760189	2750.32469801076	3426.59242972634	-0.316404416219831	2.5024153667649e-15	6.07834247230159e-14	DOCK7	6	149747860	149971847	+	11608	protein_coding	dedicator of cytokinesis 7 [Source:HGNC Symbol;Acc:HGNC:19190]	-
ENSSSCG00000009061	3667.81281507698	3782.2907612728	3853.33531515337	4149.20607394511	4722.69299409023	4869.48978030639	4582.16708874244	4690.34821126501	3863.16124136207	4716.17451860102	-0.288131664700286	2.61368678962655e-15	6.33829671227484e-14	NAA15	8	87607957	87691313	-	6707	protein_coding	N(alpha)-acetyltransferase 15, NatA auxiliary subunit [Source:HGNC Symbol;Acc:HGNC:30782]	-
ENSSSCG00000010132	3953.89606232508	3906.7640548375	3862.56707201766	3860.85961781186	3403.41457414729	3259.78766199489	3234.79571051497	3190.02597051492	3896.02170174802	3272.00597929302	0.251542079697815	2.71722050524614e-15	6.57867315182482e-14	COMT	14	51384724	51403998	+	4194	protein_coding	catechol-O-methyltransferase [Source:HGNC Symbol;Acc:HGNC:2228]	-
ENSSSCG00000006831	4248.18241343694	4453.69216292481	4202.29572462342	4411.70077883884	3634.08595432136	3665.50021456815	3425.8573895587	3682.41784195324	4328.967769956	3601.96535010036	0.264796313161077	2.87910685220972e-15	6.95931922104631e-14	SORT1	4	110720947	110790109	+	6083	protein_coding	sortilin 1 [Source:HGNC Symbol;Acc:HGNC:11186]	-
ENSSSCG00000007077	1151.5107048732	1133.46135503613	1052.42028252871	1094.72223518178	1462.94217426189	1482.91694563236	1397.06950283422	1396.16242179199	1108.02864440496	1434.77276113011	-0.374076535782088	2.88453632882393e-15	6.96116097218124e-14	ESF1	17	22415580	22480697	-	6954	protein_coding	ESF1 nucleolar pre-rRNA processing protein homolog [Source:HGNC Symbol;Acc:HGNC:15898]	-
ENSSSCG00000010240	409.129805204281	404.538204085273	388.656963986481	403.68503858656	555.432402261255	645.195656522756	575.393842669272	593.395332246179	401.502502965649	592.354308424866	-0.562717385523157	2.89141695489883e-15	6.96649312849129e-14	DNA2	14	71549815	71606507	-	6591	protein_coding	DNA replication helicase/nuclease 2 [Source:HGNC Symbol;Acc:HGNC:2939]	-
ENSSSCG00000035706	362.987345970716	323.441967368878	274.183178869323	321.158294244973	199.308166203037	145.568161224203	176.704443046226	179.912414564001	320.442696613472	175.373296259367	0.870413097847062	2.90573252986869e-15	6.98969273394543e-14	-	6	51606956	51622344	+	2945	protein_coding		-
ENSSSCG00000017473	4424.54914650745	4483.86750681928	4184.75538658128	4273.49333951979	5458.21094754002	5371.93472388671	4928.94955822066	5274.27446906045	4341.66634485695	5258.34242467696	-0.276885559816114	3.0264076697715e-15	7.26825184975398e-14	TOP2A	12	22001436	22031112	+	8239	protein_coding	DNA topoisomerase 2-alpha [Source:UniProtKB/Swiss-Prot;Acc:O46374]	-
ENSSSCG00000012336	2847.50242870248	2716.72392999923	2756.60259967608	2667.70186829493	3267.84455246604	3303.92768507577	3265.71898804806	3346.79175864379	2747.13270666818	3296.07074605841	-0.263034275134447	3.04164645468264e-15	7.29310534166187e-14	GNL3L	X	47256334	47286413	+	4211	protein_coding	G protein nucleolar 3 like [Source:HGNC Symbol;Acc:HGNC:25553]	-
ENSSSCG00000013433	655.222921116631	579.932390471895	636.9912236358	630.385010994777	925.720670435425	839.599587964111	876.895798616895	837.487029198508	625.632886554775	869.925771553735	-0.475950848829097	3.10363751793017e-15	7.42979934870154e-14	ADAMTSL5	2	76966739	76975544	+	3906	protein_coding	ADAMTS like 5 [Source:HGNC Symbol;Acc:HGNC:27912]	-
ENSSSCG00000014248	2468.10887500427	2404.59771659078	2449.18509609533	2457.90496400487	3063.47780336445	2892.580235939	2886.90883826771	2978.54997444846	2444.94916292381	2955.3792130049	-0.273686571329327	3.18189953611666e-15	7.6049438592378e-14	LMNB1	2	129807247	129862208	+	2964	protein_coding	lamin B1 [Source:HGNC Symbol;Acc:HGNC:6637]	-
ENSSSCG00000004542	5568.88213549988	6019.03812745058	5881.55229823722	6057.2641750476	7121.47300458465	7006.99387673404	6782.13740466795	6922.94554287209	5881.68418405882	6958.38745721468	-0.242510094296196	3.31725707388899e-15	7.91577151999686e-14	NARS	1	106911241	106933104	-	5070	protein_coding	asparaginyl-tRNA synthetase [Source:HGNC Symbol;Acc:HGNC:7643]	-
ENSSSCG00000015839	185.59522491723	166.907370916301	156.939866692878	186.928047424319	336.901621043712	293.014621302911	295.979942102428	288.280711055768	174.092627487682	303.544223876205	-0.804360861203719	3.44921528281512e-15	8.21750746452153e-14	-	15	52630687	52839027	-	3956	protein_coding		-
ENSSSCG00000003582	456.297652420815	458.288035397302	501.284397730782	497.14906229872	263.04631072482	282.683977603129	313.650386407051	344.043038376774	478.254786961905	300.855928277944	0.671246756911037	3.58540402887953e-15	8.52834380968251e-14	SMPDL3B	6	85059871	85088137	+	6209	protein_coding	sphingomyelin phosphodiesterase acid like 3B [Source:HGNC Symbol;Acc:HGNC:21416]	-
ENSSSCG00000010252	1083.83509799731	1074.99662624059	1076.42285037586	1063.89899331926	858.947376174509	815.181702855535	775.290743865315	775.411985577011	1074.78839198325	806.207952118093	0.413892960924426	3.5920060697916e-15	8.53044244026624e-14	HKDC1	14	72282016	72336533	+	4726	protein_coding	hexokinase domain containing 1 [Source:HGNC Symbol;Acc:HGNC:23302]	-
ENSSSCG00000012795	3894.42355931293	3635.18595978724	3838.56450417052	3664.98288726616	4671.09544852498	4378.31462985312	4518.11172813818	4459.93406629708	3758.28922763421	4506.86396820334	-0.262013060442471	3.62763299122054e-15	8.60135428156807e-14	IRAK1	X	124718564	124724770	-	2118	protein_coding	interleukin 1 receptor associated kinase 1 [Source:HGNC Symbol;Acc:HGNC:6112]	-
ENSSSCG00000017497	1446.82244396802	1382.40794216552	1364.45366454161	1404.94325005618	1109.8530879428	1121.34441613999	1059.12225550832	1036.33759266398	1399.65682518284	1081.66433806377	0.37044087940522	3.72777483311485e-15	8.82476727953569e-14	ERBB2	12	22591621	22621332	-	4840	protein_coding	erb-b2 receptor tyrosine kinase 2 [Source:HGNC Symbol;Acc:HGNC:3430]	-
ENSSSCG00000004636	3558.09630089939	3854.90018251887	3658.54524531692	3455.1859829761	2967.36472829192	3041.90499487221	2890.22204657483	2989.07116828261	3631.68192792782	2972.14073450539	0.289109072941332	3.93182681503579e-15	9.29306895712263e-14	TRPM7	1	121145857	121250211	+	7523	protein_coding	transient receptor potential cation channel subfamily M member 7 [Source:HGNC Symbol;Acc:HGNC:17994]	-
ENSSSCG00000010823	5151.54922643185	5355.18056177218	5136.54951928926	5039.10289545982	6049.05343009116	6189.933875024	6030.03911895245	5931.84908369496	5170.59555073828	6050.21887694064	-0.226740939583913	4.13143901288732e-15	9.74941161996858e-14	IARS2	10	9685673	9739980	+	8964	protein_coding	isoleucyl-tRNA synthetase 2, mitochondrial [Source:HGNC Symbol;Acc:HGNC:29685]	-
ENSSSCG00000031493	1205.85626797051	1271.13636155466	1199.20521667088	1117.59109204752	880.193424348437	884.678760472251	957.517200756736	850.112461799491	1198.44723456089	893.125461844229	0.425285422476151	4.19989592958149e-15	9.89529982524145e-14	CYBA	6	1015219	1021220	+	582	protein_coding	cytochrome b-245 alpha chain [Source:HGNC Symbol;Acc:HGNC:2577]	-
ENSSSCG00000035176	427.586788897707	448.85824043028	465.280545960062	486.211782928148	308.573556811808	292.075471875658	301.501955947623	280.915875371861	456.984339554049	295.766715001738	0.628140690664256	4.345520848242e-15	1.02222551941137e-13	SEMA6B	2	74223744	74300462	+	9570	protein_coding	semaphorin 6B [Source:HGNC Symbol;Acc:HGNC:10739]	-
ENSSSCG00000022774	5541.19665995974	5449.47851144241	5969.25398844794	6221.32336560618	4554.74804185823	4554.87472217666	4758.87153178867	4863.94790952852	5795.31313136407	4683.11055133802	0.307696858434561	4.39998741907467e-15	1.03340806878866e-13	NOP53	6	53443490	53451707	+	1398	protein_coding	NOP53 ribosome biogenesis factor [Source:HGNC Symbol;Acc:HGNC:4333]	-
ENSSSCG00000026748	1052.04807052529	993.90038952419	1005.33832252085	999.269615220426	1330.40730231976	1273.48662335496	1326.38772561573	1302.52379666803	1012.63909944769	1308.20136198962	-0.369472241086078	4.45443400709878e-15	1.04455076701055e-13	PLK1	3	22538132	22549437	-	1815	protein_coding	polo like kinase 1 [Source:HGNC Symbol;Acc:HGNC:9077]	-
ENSSSCG00000035181	330.174930515736	386.62159364793	353.57628790219	336.072766113934	215.49563147841	205.67372456839	210.940928886432	219.892951133779	351.611394544948	213.000809016753	0.724730830713879	4.72700592633505e-15	1.10663848070082e-13	RNF24	17	31765269	31794881	+	2352	protein_coding	ring finger protein 24 [Source:HGNC Symbol;Acc:HGNC:13779]	-
ENSSSCG00000009555	8911.64695997596	8687.67010311799	8980.65307757835	8732.92042833931	7619.23756180239	7717.9299931645	7816.96279925741	7719.3999161174	8828.2226422529	7718.38256758543	0.193925087822131	4.73404419127749e-15	1.10663848070082e-13	LAMP1	11	78600645	78617616	+	2146	protein_coding	lysosome-associated membrane glycoprotein 1 precursor [Source:RefSeq peptide;Acc:NP_001011507]	-
ENSSSCG00000004643	322.997214634959	330.985803342496	339.72865260576	333.089871740142	199.308166203037	183.13413831432	227.506970422016	172.547578880095	331.700385580839	195.624213454867	0.764767256623854	4.89876191528489e-15	1.14335109866289e-13	SLC27A2	1	121528925	121579121	-	3892	protein_coding	very long-chain acyl-CoA synthetase [Source:RefSeq peptide;Acc:NP_001265706]	-
ENSSSCG00000035212	1940.03406377569	1969.88416861104	2108.53326780314	2077.08878228405	2386.63941153789	2592.05241921806	2800.76542228268	2581.90096690093	2023.88507061848	2590.33955498489	-0.355238233344653	5.06944346869463e-15	1.18133874831425e-13	KLF6	10	66488652	66494904	+	849	protein_coding	Krueppel-like factor 6 [Source:RefSeq peptide;Acc:NP_001127825]	-
ENSSSCG00000023619	1273.53187484641	1133.46135503613	1237.97859550088	1136.48275641487	821.513862725208	895.948553599286	936.533548144996	881.676043301947	1195.36364544957	883.918001942859	0.435791837108291	5.19157373827793e-15	1.207911555892e-13	SLC12A9	3	8701971	8712919	+	5588	protein_coding	solute carrier family 12 member 9 [Source:HGNC Symbol;Acc:HGNC:17435]	-
ENSSSCG00000010853	622.410505661651	571.445575001574	561.290817348647	591.607384135476	411.768647942315	404.773403146009	360.035302706685	411.378678915348	586.688570536837	396.989008177589	0.561231300747042	5.80064091559937e-15	1.34751960459889e-13	EPHX1	10	13757489	13773073	+	1645	protein_coding	Sus scrofa epoxide hydrolase 1 (EPHX1), mRNA. [Source:RefSeq mRNA;Acc:NM_214355]	-
ENSSSCG00000008334	601.902746002288	640.28307826084	671.148724033662	711.917457211767	868.052825391907	879.043863908734	984.022867213669	974.262549042485	656.313001377139	926.345526389199	-0.495555421317769	5.93333631192385e-15	1.37620183135353e-13	MXD1	3	72517837	72545288	-	5693	protein_coding	MAX dimerization protein 1 [Source:HGNC Symbol;Acc:HGNC:6761]	bHLH
ENSSSCG00000033655	4800.86653625675	4451.80620393141	5352.57262991358	5152.45288166393	6287.81854290292	6393.72930073788	6133.85297924211	6062.31188723845	4939.42456294142	6219.42817753034	-0.332511463283879	6.11957427977801e-15	1.41719457777344e-13	TUBB2B	7	1908195	1955951	-	9845	protein_coding	tubulin beta-2B chain [Source:RefSeq peptide;Acc:NP_001230363]	-
ENSSSCG00000016173	1685.7378439996	1653.98603721578	1643.25272184308	1672.40944557289	2122.58138423336	2114.02536074632	1966.9413316583	2051.63279765966	1663.84651215784	2063.79521857441	-0.311736641109872	6.13392707496768e-15	1.41831609916384e-13	ATIC	15	117617502	117649108	+	2053	protein_coding	Sus scrofa 5-aminoimidazole-4-carboxamide ribonucleotide formyltransferase/IMP cyclohydrolase (ATIC), mRNA. [Source:RefSeq mRNA;Acc:NM_001130736]	-
ENSSSCG00000032164	4740.36864526163	4749.78772488932	5311.02972402428	5388.10153719352	6211.9397994246	6075.35764489914	6427.62411580646	6262.21457008734	5047.32190784219	6244.28403255439	-0.306707109803811	6.30108453746317e-15	1.45471168408244e-13	PEA15	4	90263601	90277308	-	4174	protein_coding	proliferation and apoptosis adaptor protein 15 [Source:HGNC Symbol;Acc:HGNC:8822]	-
ENSSSCG00000010608	159.960525343027	169.736309406408	129.244596100017	159.08769993559	280.245492579905	267.657586767082	304.815164254739	259.873487703557	154.507282696261	278.147932826321	-0.848464754990783	6.45341826314773e-15	1.48757774306932e-13	SFR1	14	115064949	115068831	+	2120	protein_coding	SWI5 dependent homologous recombination repair protein 1 [Source:HGNC Symbol;Acc:HGNC:29574]	-
ENSSSCG00000039010	175.341345087549	197.082714810774	219.715813370029	198.859624919488	297.444674434989	366.268276628639	368.870524858996	331.417605775792	197.74987454696	341.000270424604	-0.784097257990084	6.60036848418414e-15	1.51910332674571e-13	WNT7A	13	70538903	70603020	+	3686	protein_coding	Wnt family member 7A [Source:HGNC Symbol;Acc:HGNC:12786]	-
ENSSSCG00000010821	7558.13482245804	7721.11611899817	7880.22765935534	8325.25819725436	9164.12877902085	9604.68119251562	9208.51028824644	9207.09672426651	7871.18419951648	9296.10424601236	-0.240187099853445	6.81927028865486e-15	1.56706621086284e-13	EPRS	10	9579178	9648367	-	5008	protein_coding	glutamyl-prolyl-tRNA synthetase [Source:HGNC Symbol;Acc:HGNC:3418]	-
ENSSSCG00000017032	1001.80405935986	955.238230159397	940.716024470841	1012.19549084019	1239.35281014579	1298.84365789079	1267.85437885667	1265.6996182485	977.488451207572	1267.93761628544	-0.376313555381698	7.3147735794534e-15	1.67834666406105e-13	-	16	63104778	63113151	-	1543	protein_coding		-
ENSSSCG00000024776	3858.53497990905	4064.24163078677	3844.10355828909	3913.55741841552	4905.8136950179	4892.96851598772	4501.5456866026	4598.81382490789	3920.10939685011	4724.78543062903	-0.269815085810487	7.3517388499381e-15	1.68423706924696e-13	-	3	72198756	72208855	+	2677	protein_coding		-
ENSSSCG00000009817	2897.74643986792	2982.64414806927	3080.63726561256	3046.52945376655	2442.28382342199	2588.29582150905	2420.85086973329	2412.50974617108	3001.88932682907	2465.98506520885	0.283270085090156	7.51018848194316e-15	1.71789802177454e-13	P2RX7	14	31368303	31476472	-	7461	protein_coding	purinergic receptor P2X 7 [Source:HGNC Symbol;Acc:HGNC:8537]	-
ENSSSCG00000028523	1242.77023535737	1228.70228420306	1351.52920493161	1267.73010886174	1570.18413171123	1609.70211831151	1675.37900063203	1651.82743196188	1272.68295833844	1626.77317065416	-0.353196073639005	7.58556478898468e-15	1.73248259208143e-13	HUS1	18	48522826	48538790	+	3332	protein_coding	HUS1 checkpoint clamp component [Source:HGNC Symbol;Acc:HGNC:5309]	-
ENSSSCG00000003679	1739.05801911394	1864.27046498038	1813.11704814596	1885.18924423674	2250.05767327692	2280.25480937009	2211.0143436159	2254.6918386588	1825.40869411926	2249.00466623043	-0.301077307604532	7.67469905616255e-15	1.75015996519279e-13	-	6	98462827	98539647	+	3931	protein_coding		-
ENSSSCG00000003377	2323.52916940577	2215.05883775363	2284.85982391102	2259.04533908538	2773.11514498743	2666.24522397104	2795.24340843748	2749.18794886395	2270.62329253895	2745.94793156498	-0.273979329383462	8.14111150545642e-15	1.85368758766988e-13	ACOT7	6	67151926	67254153	-	2418	protein_coding	acyl-CoA thioesterase 7 [Source:HGNC Symbol;Acc:HGNC:24157]	-
ENSSSCG00000006080	674.705292793025	693.089930076167	700.69034599938	629.390712870179	489.67082458005	499.627495298554	411.942232851514	408.222320765102	674.469070434688	452.365718373805	0.573933616545229	8.22025852529513e-15	1.86885572631481e-13	ERICH5	4	38676734	38702963	-	2138	protein_coding	glutamate rich 5 [Source:HGNC Symbol;Acc:HGNC:26823]	-
ENSSSCG00000033913	156.884361394123	153.70565796247	128.321420413589	178.973662427539	67.7850108406268	81.7060001710041	51.9069301448288	49.4496110205149	154.47127554943	62.7118880442437	1.29063064132731	8.42300364259607e-15	1.91203464727059e-13	C1RL	5	63591517	63641643	+	4251	protein_coding	complement C1r subcomponent like [Source:HGNC Symbol;Acc:HGNC:21265]	-
ENSSSCG00000038713	2838.27393685577	2722.38180697945	2737.21591026108	2774.09176762686	3231.42275559645	3267.30085741291	3462.30268093698	3353.10447494428	2767.99085543079	3328.53269222265	-0.265798651782	8.54016811909993e-15	1.93568491380329e-13	CRIP2	AEMK02000452.1	3499325	3504408	+	1362	protein_coding	cysteine rich protein 2 [Source:HGNC Symbol;Acc:HGNC:2361]	-
ENSSSCG00000038348	2594.23159690935	2448.91775293579	2696.59618005822	2783.04045074823	3355.86389490088	3279.5097999672	3153.06990560609	3217.38107448372	2630.6964951629	3251.45616873947	-0.30605057420541	8.64335644679246e-15	1.95610042560642e-13	NME1	12	27416152	27436781	+	2705	protein_coding	NME/NM23 nucleoside diphosphate kinase 1 [Source:HGNC Symbol;Acc:HGNC:7849]	-
ENSSSCG00000003669	943.356944330674	931.663742741841	901.942645640835	1020.14987583697	1359.74708313138	1167.36273807538	1309.82168408015	1277.27293146607	949.278302137581	1278.55110918824	-0.429282566098181	8.73325124152712e-15	1.97345013660811e-13	MFSD2A	6	95738805	95756002	+	5091	protein_coding	major facilitator superfamily domain containing 2A [Source:HGNC Symbol;Acc:HGNC:25897]	-
ENSSSCG00000017777	4432.7522503712	4448.9772654413	4458.9385654506	4396.78630696988	3915.34316348098	3688.03980082222	3733.98576212056	3736.07593050741	4434.36359705824	3768.36116423279	0.234888774568439	9.03362403420359e-15	2.03823704759625e-13	FLOT2	12	45102209	45120502	-	3813	protein_coding	flotillin 2 [Source:HGNC Symbol;Acc:HGNC:3758]	-
ENSSSCG00000029002	1235.59251947659	1081.5974827175	1227.82366295016	1223.98099137945	914.591788058606	872.469817917963	894.566242921518	892.197237136099	1192.24866413093	893.456271508546	0.416033436518243	9.36223266394024e-15	2.10918939501518e-13	PNKD	15	120345279	120411641	+	3900	protein_coding	paroxysmal nonkinesigenic dyskinesia [Source:HGNC Symbol;Acc:HGNC:9153]	-
ENSSSCG00000017492	1063.32733833794	985.41357405387	1027.49453899514	1016.17268333858	759.799151362846	800.155312019488	774.186341096276	698.6072705877	1023.10203368138	758.187018766578	0.431159556832544	9.90865636740935e-15	2.22892460126008e-13	ORMDL3	12	22411125	22429467	+	3779	protein_coding	ORMDL sphingolipid biosynthesis regulator 3 [Source:HGNC Symbol;Acc:HGNC:16038]	-
ENSSSCG00000021170	2698.8211711721	2906.26280883639	2847.99699263253	2790.00053762041	3337.65299646608	3540.59334074351	3346.3403901879	3356.26083309452	2810.77037756536	3395.211890123	-0.272573511254289	1.02700573394848e-14	2.3067414933897e-13	FAR1	2	45527952	45605657	-	6047	protein_coding	fatty acyl-CoA reductase 1 [Source:HGNC Symbol;Acc:HGNC:26222]	-
ENSSSCG00000006107	2001.55734275378	2226.37459171405	2143.61394388743	2185.46727786517	2500.96338504521	2724.47248846072	2810.70504720403	2728.14556119564	2139.25328905511	2691.0716204764	-0.330389760102108	1.06467298262781e-14	2.3877493026934e-13	PDP1	4	42767893	42777833	-	5722	protein_coding	pyruvate dehyrogenase phosphatase catalytic subunit 1 [Source:HGNC Symbol;Acc:HGNC:9279]	-
ENSSSCG00000003775	1700.09327576115	1852.01173152325	1746.64839872309	1575.96252748694	2177.21407953774	2268.0458668158	2110.51369163336	2225.23249592317	1718.67898337361	2195.25153347752	-0.352983171928052	1.17003378061032e-14	2.62010267327663e-13	-	6	137520340	137534233	-	5157	protein_coding	Sus scrofa Rab geranylgeranyltransferase beta subunit (RABGGTB), transcript variant 1, mRNA. [Source:RefSeq mRNA;Acc:NM_001348295]	-
ENSSSCG00000032498	1184.32312032818	1270.19338205795	1199.20521667088	1254.80423324197	1593.45361304458	1588.10168148469	1516.34500189042	1536.09429978621	1227.13148807475	1558.49864905148	-0.345242000839627	1.21662254361136e-14	2.72034611925335e-13	IDH3A	7	47756594	47779512	-	6048	protein_coding	isocitrate dehydrogenase 3 (NAD(+)) alpha [Source:HGNC Symbol;Acc:HGNC:5384]	-
ENSSSCG00000039885	4809.0696401205	4904.4363623485	4839.28694825922	5156.43007416232	5691.91747745323	6139.21980595234	5931.74727250799	5719.32096824509	4927.30575622263	5870.55138103966	-0.252959419724046	1.25596110709261e-14	2.80410238790107e-13	PTP4A2	6	88419387	88452588	-	6665	protein_coding	protein tyrosine phosphatase type IVA, member 2 [Source:HGNC Symbol;Acc:HGNC:9635]	-
ENSSSCG00000003134	2421.96641577071	2314.07168490737	2440.87651491747	2526.51153460209	2981.52876040787	2840.92701744008	2971.94785148371	3044.83349560362	2425.85653754941	2959.80928123382	-0.286792564663605	1.29584827565205e-14	2.88883126802312e-13	GRWD1	6	53849668	53859187	+	5138	protein_coding	glutamate rich WD repeat containing 1 [Source:HGNC Symbol;Acc:HGNC:21270]	-
ENSSSCG00000013249	1746.23573499471	1720.93758148164	1792.80718304453	1834.48003988228	2167.09691374063	2190.09646435381	2184.50867715897	2157.8968553846	1773.61513485079	2174.8997276595	-0.294349345618143	1.30359272099437e-14	2.90175848371791e-13	CKAP5	2	15680787	15792633	+	10355	protein_coding	cytoskeleton associated protein 5 [Source:HGNC Symbol;Acc:HGNC:28959]	-
ENSSSCG00000012792	1245.84639930627	1241.90399715689	1258.28846060231	1344.29106445574	935.837836232534	931.636231834897	1014.94614474676	1004.77401116153	1272.5824803803	971.798555993929	0.390066141679511	1.38241760569209e-14	3.07263430272605e-13	RENBP	X	124662958	124672211	-	1932	protein_coding	N-acylglucosamine 2-epimerase [Source:UniProtKB/Swiss-Prot;Acc:P17560]	-
ENSSSCG00000016272	4337.39116795516	4527.24456366759	4341.69525327415	4819.36300992379	5432.91803304725	5373.81302274121	5364.08424922199	5398.42455630345	4506.42349870517	5392.30996532847	-0.259021037947829	1.39141858005469e-14	3.08803819984161e-13	PSMD1	15	131807639	131916131	+	3555	protein_coding	proteasome 26S subunit, non-ATPase 1 [Source:HGNC Symbol;Acc:HGNC:9554]	-
ENSSSCG00000002849	1140.23143706055	1149.49200648006	1097.65589116372	1106.65381267695	1432.59067687056	1528.93526756775	1399.2783083723	1407.73573500955	1123.50828684532	1442.13499695504	-0.361329608872604	1.40214107666817e-14	3.10721129530893e-13	-	6	38029572	38063866	+	3343	protein_coding		-
ENSSSCG00000013260	2486.5658586977	2200.91414530309	2536.88678630606	2343.56067967616	1913.15605223321	1894.26439476914	1879.69351290423	1894.8670095308	2391.98186749575	1895.49524235934	0.335475152067057	1.42565868939886e-14	3.15464001390127e-13	-	2	16130788	16133796	-	1374	protein_coding	Sus scrofa midkine (neurite growth-promoting factor 2) (MDK), mRNA. [Source:RefSeq mRNA;Acc:NM_001195352]	-
ENSSSCG00000033295	2519.37827415268	2585.64977995762	2615.35671965249	2739.29133326595	3129.23938104565	3395.96432894656	3123.25103084204	3158.46238901246	2614.91902675718	3201.72928246168	-0.292632188781939	1.48894901980776e-14	3.28980528613526e-13	EIF2S1	7	91085301	91109851	+	3821	protein_coding	eukaryotic translation initiation factor 2 subunit alpha [Source:HGNC Symbol;Acc:HGNC:3265]	-
ENSSSCG00000024914	283.007083299202	226.315079208544	230.793921607174	220.734183660632	123.429422724723	138.054965806179	132.528332284669	110.472535258597	240.212566943888	126.121314018542	0.926737347197175	1.66715438627596e-14	3.6780977096035e-13	-	7	24033587	24041617	+	4804	protein_coding	complement factor B precursor [Source:RefSeq peptide;Acc:NP_001095294]	-
ENSSSCG00000010514	3094.6209325978	3016.59140995055	3100.02395502756	3225.50311619409	3818.21837182874	3645.77807659584	3623.54548521667	3924.40530013874	3109.1848534425	3752.98680844499	-0.271588710688058	1.66985119750349e-14	3.67860572519454e-13	RRP12	14	108771911	108805521	-	4678	protein_coding	ribosomal RNA processing 12 homolog [Source:HGNC Symbol;Acc:HGNC:29100]	-
ENSSSCG00000004250	609.080461883065	645.940955241054	565.90669578079	598.567471007658	446.167011652484	391.625311164468	403.107010699202	414.535037065593	604.873895978142	413.858592645437	0.547612333385776	1.73487870676701e-14	3.8162213912571e-13	SLC35F1	1	43653375	43809924	-	4226	protein_coding	solute carrier family 35 member F1 [Source:HGNC Symbol;Acc:HGNC:21483]	-
ENSSSCG00000016174	94519.2388820187	95605.8622321528	96648.1857879066	102299.356847332	83467.6295427246	85026.8325457704	86142.311582266	85292.1620553209	97268.1609373525	84982.2339315205	0.194813032064001	1.74904682531714e-14	3.8417208177879e-13	FN1	15	117658843	117730867	-	7481	protein_coding	fibronectin 1 [Source:HGNC Symbol;Acc:HGNC:3778]	-
ENSSSCG00000038359	18179.1035500419	17753.4749844136	18740.4664345025	20139.5085137211	21897.5936512616	22023.9932185082	22491.1623914774	22214.4486614288	18703.1383706698	22156.799480669	-0.244468203129644	1.77898036115736e-14	3.90172251563247e-13	-	12	52659007	52667663	+	4792	protein_coding		-
ENSSSCG00000034386	12595.8659827804	12939.5646537485	12977.0806241282	13687.5079832083	14695.1833203001	15130.6364224718	15298.187156727	15423.0180414836	13050.0048109664	15136.7562352456	-0.213940129811313	1.79892704980924e-14	3.9396766550448e-13	ATP2A2	14	31674654	31744978	+	7805	protein_coding	ATPase sarcoplasmic/endoplasmic reticulum Ca2+ transporting 2 [Source:HGNC Symbol;Acc:HGNC:812]	-
ENSSSCG00000037910	2685.49112739352	2778.01759728488	2575.66016513606	2716.4224764002	3191.96580898772	3454.19159343624	3259.09257143383	3185.81749298126	2688.89784155366	3272.76686670976	-0.284095550383961	1.88705395450211e-14	4.12661622836429e-13	DUSP6	5	93303519	93309678	+	4523	protein_coding	dual specificity protein phosphatase 6 [Source:RefSeq peptide;Acc:NP_001254771]	-
ENSSSCG00000006496	20474.9472439075	19374.4567392448	19786.4244872262	20770.8878228405	22717.0840808274	23014.7958642601	23712.6318540345	22913.0559320165	20101.6790733048	23089.3919327846	-0.199953202202318	1.93812223730681e-14	4.23208712257595e-13	LMNA	4	93897687	93949802	-	6674	protein_coding	lamin A/C [Source:HGNC Symbol;Acc:HGNC:6636]	-
ENSSSCG00000022828	2830.07083299202	2976.04329159236	2789.83692438752	2675.65625329171	3448.94182023428	3552.8022832978	3271.24100189325	3533.01688950828	2817.9018255659	3451.5004987334	-0.292872525093662	2.06735559988835e-14	4.50768149367468e-13	PNN	1	169722879	169734003	+	3808	protein_coding	Sus scrofa pinin, desmosome associated protein (PNN), mRNA. [Source:RefSeq mRNA;Acc:NM_001244231]	-
ENSSSCG00000005983	1365.81679331354	1378.63602417872	1369.06954297376	1379.09149881665	1671.35578968232	1734.60899213614	1687.52743109146	1744.41393770242	1373.15346482066	1709.47653765308	-0.316230249034507	2.08808597998647e-14	4.54623566503915e-13	ATAD2	4	16012273	16082375	+	8120	protein_coding	ATPase family, AAA domain containing 2 [Source:HGNC Symbol;Acc:HGNC:30123]	-
ENSSSCG00000011803	7060.8216507185	7287.34555051513	7052.1390686288	6746.31277539363	8296.07595362895	8307.71583347933	8022.38171429865	8097.11077476346	7036.65476131401	8180.8210690426	-0.217423276081406	2.2411104202725e-14	4.8722916629656e-13	EIF4A2	13	124582394	124590016	+	5008	protein_coding	eukaryotic initiation factor 4A-II [Source:RefSeq peptide;Acc:NP_001093665]	-
ENSSSCG00000011236	1403.75614868336	1455.9603429083	1456.77123318448	1577.95112373614	1852.45305745056	1833.2196819977	1859.81426306153	1855.93859234443	1473.60971212807	1850.35639871356	-0.328304706246523	2.32654493035797e-14	5.05066828112936e-13	CLASP2	13	19305436	19510887	-	8062	protein_coding	cytoplasmic linker associated protein 2 [Source:HGNC Symbol;Acc:HGNC:17078]	-
ENSSSCG00000031617	2493.74357457848	2634.68471378614	2469.49496119676	2585.17512395334	2083.12443762463	2126.23430330061	2040.93631718391	2115.81208004799	2545.77459337868	2091.52678453929	0.283206804421493	2.46699594249528e-14	5.34778742534514e-13	SFT2D2	4	82712892	82734492	-	5823	protein_coding	vesicle transport protein SFT2B [Source:RefSeq peptide;Acc:NP_001230577]	-
ENSSSCG00000033593	779.294867055774	770.414248805753	676.687778152234	786.489816556574	1033.97434446449	1108.19632415845	984.022867213669	996.357056094205	753.221677642584	1030.6376479827	-0.454538224191453	2.51758754586274e-14	5.44953565442626e-13	CIP2A	13	150934073	150966321	+	6237	protein_coding	cell proliferation regulating inhibitor of protein phosphatase 2A [Source:HGNC Symbol;Acc:HGNC:29302]	-
ENSSSCG00000016078	6612.72710216143	6679.12377514216	6720.7189972009	6587.22507545803	8176.69339722307	8110.49445375622	7346.48721964683	7858.27967472821	6649.94873749063	7872.98868633858	-0.243900565641746	2.58486044874607e-14	5.5870447438549e-13	HSPE1	15	101373976	101376144	+	612	protein_coding	Sus scrofa heat shock protein family E (Hsp10) member 1 (HSPE1), mRNA. [Source:RefSeq mRNA;Acc:NM_214307]	-
ENSSSCG00000038967	7372.53959754081	7210.96421128224	7804.52725306819	7641.18108753132	8623.87212545526	8656.14027099017	8887.12908245611	8776.77989644969	7507.30303735564	8735.98034383781	-0.218464584455944	2.65940559749705e-14	5.73985167598713e-13	NADK	6	63844432	63864097	-	6064	protein_coding	NAD kinase [Source:HGNC Symbol;Acc:HGNC:29831]	-
ENSSSCG00000016094	7147.97962927079	7615.50241536752	7196.15447571168	7511.92233133365	8559.12226435377	8838.33525987723	8344.86732285801	8608.44079510326	7367.88971292091	8587.69141054807	-0.221202825766043	2.67351743529423e-14	5.76197095808933e-13	BZW1	15	104525887	104545785	+	7409	protein_coding	basic leucine zipper and W2 domains 1 [Source:HGNC Symbol;Acc:HGNC:18380]	-
ENSSSCG00000033741	1224.31325166394	1206.0707762822	1231.51636569588	1285.62747510449	1618.74652753736	1594.67572747546	1467.75128005271	1680.23465531409	1236.88196718663	1590.3520475949	-0.363332213556019	2.73276775030703e-14	5.88116857548039e-13	NIP7	6	17642098	17645404	-	2090	protein_coding	Sus scrofa NIP7, nucleolar pre-rRNA processing protein (NIP7), mRNA. [Source:RefSeq mRNA;Acc:NM_001048071]	-
novel.162	337.352646396513	347.016454786435	324.957841622901	320.163996120375	210.437048579856	214.126069413666	181.122054122381	203.059040999136	332.372734731556	202.18605327876	0.71460322033895	2.90587702114544e-14	6.24470459558546e-13	-	14	127828429	127849211	+	2128	-	-	-
ENSSSCG00000017155	3552.96936098455	3568.23441552138	3492.37362175975	3556.60439168504	4145.00282707534	4158.55366387593	4084.08143990589	4146.40249003935	3542.54544748768	4133.51010522413	-0.222820996625551	3.25509022494595e-14	6.98509577191999e-13	EIF4A3	12	2285579	2311745	+	1554	protein_coding	Sus scrofa eukaryotic translation initiation factor 4A3 (EIF4A3), mRNA. [Source:RefSeq mRNA;Acc:NM_001100193]	-
ENSSSCG00000016487	266.600875571712	271.578095050253	251.103786708605	216.756991162242	149.734053797205	123.028574970133	134.737137822747	143.088236144469	251.509937123203	137.647000683638	0.871340160141827	3.4126311840442e-14	7.31264101707403e-13	MGAM2	18	7767991	7863078	-	6279	protein_coding	maltase-glucoamylase 2 (putative) [Source:HGNC Symbol;Acc:HGNC:28101]	-
ENSSSCG00000003592	1762.6419427222	1769.02953581345	1828.81103481525	1869.28047424319	1425.50866081258	1443.47266968774	1474.37769666695	1474.01925616471	1807.44074689852	1454.34457083299	0.313980069284183	3.60533506547559e-14	7.71448596363027e-13	SDC3	6	87495043	87535845	-	5465	protein_coding	syndecan 3 [Source:HGNC Symbol;Acc:HGNC:10660]	-
ENSSSCG00000013745	2900.82260381682	2970.38541461214	2945.85361539397	3041.55796314357	3663.42573513298	3487.06182339009	3410.39575079216	3621.39491771516	2964.65489924162	3545.5695567576	-0.258249492311746	3.69993005896695e-14	7.9055525643887e-13	FARSA	2	66105362	66118889	+	6429	protein_coding	phenylalanyl-tRNA synthetase alpha subunit [Source:HGNC Symbol;Acc:HGNC:3592]	-
ENSSSCG00000008512	1495.01567916752	1525.74082566427	1449.38582769305	1452.66956003686	1948.56613252309	1939.34356727728	1726.18152800782	1885.39793508006	1480.70297314043	1874.87229072206	-0.341506146693938	3.7732251430738e-14	8.05062657851253e-13	TTC27	3	106822395	106999390	-	2900	protein_coding	tetratricopeptide repeat domain 27 [Source:HGNC Symbol;Acc:HGNC:25986]	-
ENSSSCG00000009658	3498.62379788724	3805.86524869035	3711.16625944336	3689.8403403811	3121.14564840796	3053.17478799924	3063.61328131394	3096.38734539097	3676.37391160051	3083.58026577803	0.254079900683986	3.93566183973488e-14	8.38520866825799e-13	BNIP3L	14	10318696	10345754	+	4003	protein_coding	BCL2 interacting protein 3 like [Source:HGNC Symbol;Acc:HGNC:1085]	-
ENSSSCG00000021306	372.215837817429	324.38494686558	350.806760842904	425.559597327704	559.479268580099	577.576897760546	540.052954060027	546.049959992495	368.241785713404	555.789770098292	-0.596123863466156	4.108316276346e-14	8.74057474257122e-13	GJC1	12	18526634	18560218	+	6456	protein_coding	gap junction protein gamma 1 [Source:HGNC Symbol;Acc:HGNC:4280]	-
novel.119	872.605173505873	777.958084779371	840.089874650113	828.250337789667	568.584717797496	635.804162250227	578.707050976389	619.698316831559	829.725867681256	600.698561963918	0.464504935066075	4.6660567006225e-14	9.91304410727692e-13	-	12	54288752	54292536	-	3785	-	-	-
ENSSSCG00000004446	2095.89303718684	2102.84427764606	2041.14144269385	2019.4194910574	2573.8069787844	2502.83322362903	2405.38923096675	2545.0767884814	2064.82456214604	2506.77655546539	-0.280183348655725	4.73180605413275e-14	1.0038428946136e-12	-	1	82161698	82182177	+	2983	protein_coding		-
ENSSSCG00000030469	1232.51635552768	1297.53978746232	1118.88893195158	1185.20336452015	1601.54734568227	1573.07529064864	1542.85066834736	1511.89555396766	1208.53710986543	1557.34221466148	-0.366388936469884	4.80221249257522e-14	1.01733234537311e-12	-	3	45585091	45626667	+	7002	protein_coding		-
ENSSSCG00000030108	2116.40079684621	2528.12803065878	2417.79712275675	2386.31549903385	1752.29311605919	1843.55032569748	1846.56142983306	1912.75303904885	2362.1603623239	1838.78947765965	0.362108959005965	4.84999266810902e-14	1.02599703052735e-12	ZNFX1	17	50925791	50958705	-	7333	protein_coding	zinc finger NFX1-type containing 1 [Source:HGNC Symbol;Acc:HGNC:29271]	-
ENSSSCG00000016092	695.213052452388	708.177602023403	645.299804813658	690.042898470623	1031.95091130506	969.202208925014	861.43415985035	912.187505420988	684.683339440018	943.693696375354	-0.464508168596488	4.94688850342158e-14	1.04501267903724e-12	SGO2	15	104099386	104152346	+	6365	protein_coding	shugoshin 2 [Source:HGNC Symbol;Acc:HGNC:30812]	-
ENSSSCG00000040439	4936.21775000855	5275.97028404919	4954.68390906281	5213.10506726437	5810.2883172794	6312.02330056688	6058.75359094746	6006.54955991744	5094.99425259623	6046.90369217779	-0.247254235821161	5.29925012561802e-14	1.11786444658369e-12	TMED5	4	124009703	124030789	+	4349	protein_coding	transmembrane emp24 domain-containing protein 5 precursor [Source:RefSeq peptide;Acc:NP_001230624]	-
ENSSSCG00000012399	578.318822394022	508.265948722522	496.668519298638	503.114851046304	386.475733449544	329.641448965775	315.859191945128	264.081965237218	521.592035365372	324.014584899416	0.684685226558608	5.93424244734538e-14	1.25004649519363e-12	FOXO4	X	57131725	57140650	+	4568	protein_coding	forkhead box O4 [Source:HGNC Symbol;Acc:HGNC:7139]	Fork
ENSSSCG00000009029	779.294867055774	772.300207799157	674.841426779376	729.81482345452	522.045755130797	517.471334416359	559.932203902728	462.932528702693	739.062831272207	515.595455538144	0.519299857384805	5.9561024016979e-14	1.25288168150808e-12	ARHGAP10	8	80675001	81024501	-	3241	protein_coding	Rho GTPase activating protein 10 [Source:HGNC Symbol;Acc:HGNC:26099]	-
ENSSSCG00000039171	2714.20199091662	2587.53573895102	2586.7382733732	2757.1886995087	2237.91707432039	2191.97476320832	2165.7338300853	2197.87739195438	2661.41617568739	2198.3757648921	0.27517548008024	6.04069084171074e-14	1.26888539737006e-12	MKL2	3	28964754	29239741	-	9155	protein_coding	MKL1/myocardin like 2 [Source:HGNC Symbol;Acc:HGNC:29819]	-
ENSSSCG00000025109	2981.8282544713	2925.12239877044	2901.54118244539	2942.12815068382	2548.51406429162	2360.08251068659	2404.28482819771	2467.21995410867	2937.65499659274	2445.02533932115	0.264823167232513	6.09179605259857e-14	1.27782062346632e-12	PLD3	6	48645424	48667804	+	7098	protein_coding	phospholipase D family member 3 [Source:HGNC Symbol;Acc:HGNC:17158]	-
ENSSSCG00000000600	2640.37405614292	2848.74105953755	2635.66658475393	2916.27639944429	3294.14918353852	3410.05157035535	3411.5001535612	3321.54089344182	2760.26452496967	3359.31045022422	-0.283395346179791	6.17257471165348e-14	1.29294633777528e-12	EPS8	5	56817482	57005114	+	4100	protein_coding	epidermal growth factor receptor pathway substrate 8 [Source:HGNC Symbol;Acc:HGNC:3420]	-
ENSSSCG00000004759	5866.24465056063	5823.84137163321	5769.84804017935	6050.30408817542	5063.64148145279	5091.12904513808	5174.1269729473	4974.42044478712	5877.55953763715	5075.82948608132	0.211498812045687	6.21262962980491e-14	1.29951133659061e-12	SPINT1	1	130458910	130485701	-	2909	protein_coding	serine peptidase inhibitor, Kunitz type 1 [Source:HGNC Symbol;Acc:HGNC:11246]	-
ENSSSCG00000035622	8379.4705968155	8698.04287758172	8473.82962572899	8659.3423671191	9800.49850765898	10152.2053086041	9746.35443676839	9567.97367277793	8552.67136681133	9816.75798145234	-0.199049345238507	6.2588681059249e-14	1.30734956487064e-12	UBE2D3	8	118202795	118233296	+	7939	protein_coding	ubiquitin-conjugating enzyme E2 D2 [Source:RefSeq peptide;Acc:NP_001072141]	-
ENSSSCG00000026996	3340.71404851015	3464.50667088413	3327.12517388902	3303.05836991269	2893.50941797302	2808.99593691349	2836.10631089192	2787.06424666689	3358.851065799	2831.41897811133	0.246574428952063	6.31359488963901e-14	1.31693642215491e-12	-	11	64086662	64309389	-	8247	protein_coding		-
ENSSSCG00000037274	25953.5952369062	26202.5712748659	26478.5250381478	27834.3816999807	29888.1311978178	31942.3503197263	30237.4434135163	30794.4822331798	26617.2683124752	30715.6017910601	-0.206684939901123	6.52842940828791e-14	1.3598463155755e-12	-	15	132356414	132361442	+	1245	protein_coding	prothymosin alpha [Source:RefSeq peptide;Acc:NP_001153558]	-
ENSSSCG00000004456	1863.12996505308	1915.19135780231	1944.20799561883	1892.14933110893	2286.47947014651	2362.89995896835	2289.42694021766	2287.30753954467	1903.66966239579	2306.5284772193	-0.276937661058862	6.85633349394193e-14	1.42615561685704e-12	PGM3	1	83003691	83029096	+	1749	protein_coding	phosphoglucomutase 3 [Source:HGNC Symbol;Acc:HGNC:8907]	-
ENSSSCG00000017379	641.892877338045	678.002258128931	689.612237762235	655.242464109713	850.853643536823	890.313657035769	1003.90211705637	906.926908503912	666.187459334731	912.999081533218	-0.452762466993472	7.10749785057432e-14	1.47634015241595e-12	ETV4	12	19531603	19548300	+	2275	protein_coding	ETS variant 4 [Source:HGNC Symbol;Acc:HGNC:3493]	ETS
ENSSSCG00000035209	2877.23868020855	3036.3939793813	2866.4605063611	3065.42111813391	3624.98050510397	3716.21428363981	3444.63223663236	3498.29694985558	2961.37857102122	3571.03099380793	-0.270661577153015	7.14386422719466e-14	1.48053788915511e-12	-	4	98849154	98869717	+	4117	protein_coding		-
ENSSSCG00000017936	3759.07234556114	3770.97500731237	3627.15727197834	3682.88025350891	3159.59087843698	3115.15865019794	3229.27369666977	3049.04197313728	3710.02121959019	3138.26629961049	0.241570619711674	7.14756121893307e-14	1.48053788915511e-12	GABARAP	12	52590805	52598194	-	2688	protein_coding	Sus scrofa GABA type A receptor-associated protein (GABARAP), mRNA. [Source:RefSeq mRNA;Acc:NM_001190288]	-
ENSSSCG00000017472	111.767290143525	99.9558266504404	95.0870957021556	130.253054322265	46.538962666699	34.7485288083581	45.2805135305953	38.9284171863628	109.265816704597	41.3741055480038	1.40305162571317	7.47687351151008e-14	1.54660321152096e-12	IGFBP4	12	21962639	21980945	-	5126	protein_coding	insulin-like growth factor-binding protein 4 precursor [Source:RefSeq peptide;Acc:NP_001116601]	-
ENSSSCG00000040184	9980.10123822875	10162.4900359603	9804.12578987275	10155.7610446382	11046.9333338627	11524.3026218206	11681.2680881246	11759.5383484318	10025.619527175	11503.0105980599	-0.198256940315152	7.54878310269753e-14	1.55931511348519e-12	LMO7	11	47911059	48133448	+	11554	protein_coding	LIM domain 7 [Source:HGNC Symbol;Acc:HGNC:6646]	-
ENSSSCG00000034608	989.499403564239	1008.98806147143	884.40230759869	991.315230223647	755.752285044003	688.396530176391	701.295758339708	714.389061338928	968.551250714501	714.958408724758	0.437545946800572	7.7851066157046e-14	1.60590705486332e-12	TMEM94	12	5868566	5906114	-	9481	protein_coding	transmembrane protein 94 [Source:HGNC Symbol;Acc:HGNC:28983]	-
ENSSSCG00000017735	1342.23286970527	1299.42574645573	1190.89663549302	1316.45071696701	1643.02772545042	1614.39786544777	1611.32364002777	1644.46259627797	1287.25149215526	1628.30295680098	-0.339909418810875	7.8500248506233e-14	1.61706174892536e-12	RHOT1	12	42711234	42783421	-	3428	protein_coding	ras homolog family member T1 [Source:HGNC Symbol;Acc:HGNC:21168]	-
ENSSSCG00000035101	4514.78328900865	4706.41066804102	4552.1793097799	4536.98234253812	5382.33220406171	5278.95893058867	5305.55090246293	5231.13757434043	4577.58890234192	5299.49490286343	-0.21112976070963	8.14405064259404e-14	1.67531546598134e-12	KLF5	11	45369575	45388299	+	3434	protein_coding	Krueppel-like factor 5 [Source:RefSeq peptide;Acc:NP_001090958]	-
ENSSSCG00000031169	2024.11587837908	2055.69530281094	1991.2899556267	1857.34889674802	2440.26039026256	2618.34860318114	2416.43325865714	2380.94616466862	1982.11250839118	2463.99710419237	-0.314477456649682	8.19734408382667e-14	1.68395578052605e-12	-	6	44103133	44151871	+	7017	protein_coding		-
ENSSSCG00000027515	551.65873483685	534.669374630186	561.290817348647	593.595980384671	408.733498203182	359.694230637869	386.540969163619	387.179933096798	560.303726800089	385.537157775367	0.540030124660511	8.23487843205663e-14	1.68933943515396e-12	FCGBP	6	48329298	48375515	-	11113	protein_coding	Fc fragment of IgG binding protein [Source:HGNC Symbol;Acc:HGNC:13572]	-
ENSSSCG00000028821	666.50218892928	689.318012089358	627.759466771513	608.510452253633	888.287156986124	848.051932809387	890.148631845362	881.676043301947	648.022530010946	877.040941235705	-0.436037195862948	8.54169098394144e-14	1.7498733425069e-12	SASS6	4	117985619	118049135	+	4817	protein_coding	SAS-6 centriolar assembly protein [Source:HGNC Symbol;Acc:HGNC:25403]	-
ENSSSCG00000015144	1399.65459675149	1416.35520404681	1421.69055710019	1438.74938629249	1105.80622162396	1120.40526671273	1127.59522718873	1154.17496360649	1419.11243604775	1126.99541978298	0.33280040577222	8.9809916214825e-14	1.8373458030561e-12	GRAMD1B	9	50259321	50509799	+	8894	protein_coding	GRAM domain containing 1B [Source:HGNC Symbol;Acc:HGNC:29214]	-
ENSSSCG00000032478	1990.27807494113	1981.19992257146	1847.27454854382	1855.36030049882	1584.34816382719	1487.61269276863	1511.92739081427	1563.449403755	1918.52821163881	1536.83441279127	0.320010098792781	9.25820393355951e-14	1.89146374609735e-12	MLLT6	12	23380959	23434795	-	7963	protein_coding	MLLT6, PHD finger containing [Source:HGNC Symbol;Acc:HGNC:7138]	-
ENSSSCG00000011000	3932.36291468275	4107.61868763508	4008.4288304734	4048.78196336077	4787.44285519173	4933.35194135959	4552.34821397839	4698.76516633233	4024.298099038	4742.97704421551	-0.237475849051281	9.38500211002713e-14	1.91474584772838e-12	DNAJA1	10	33430985	33445584	-	4419	protein_coding	DnaJ heat shock protein family (Hsp40) member A1 [Source:HGNC Symbol;Acc:HGNC:5229]	-
ENSSSCG00000005300	16250.3487540788	16251.3086461669	15801.0750489135	16584.8927182853	18245.2967985054	18430.8075098386	17977.4682744154	18344.7535692276	16221.9062918611	18249.5815379967	-0.170074836152916	9.72429930526956e-14	1.98125956063921e-12	VCP	1	235796446	235870050	-	4384	protein_coding	valosin containing protein [Source:HGNC Symbol;Acc:HGNC:12666]	-
ENSSSCG00000003187	5990.31659649978	5726.71448347287	5785.54202684863	5843.49007825915	5048.46573275713	5091.12904513808	5122.22004280247	4939.70050513442	5836.51579627011	5050.37883145802	0.208497183973325	9.81309986609681e-14	1.99662443933108e-12	FCGRT	6	54581133	54600340	+	3555	protein_coding	Fc fragment of IgG receptor and transporter [Source:HGNC Symbol;Acc:HGNC:3621]	-
ENSSSCG00000026044	3265.86072575347	3224.98987872176	3210.805037399	3373.65353675911	3962.89384272739	4089.99575568647	3773.74426180596	3791.83825782842	3268.82729465834	3904.61802951206	-0.257224320316587	9.8550737322492e-14	2.0024328289205e-12	FDFT1	14	14967273	15104179	+	6502	protein_coding	farnesyl-diphosphate farnesyltransferase 1 [Source:HGNC Symbol;Acc:HGNC:3629]	-
ENSSSCG00000003105	8815.26048957696	8103.96579465929	8406.4378006197	8641.44500087635	7411.83566296167	7121.5701068589	7384.03691379416	7234.37288036299	8491.77727143307	7287.95389099443	0.220486153768914	1.0155023527233e-13	2.06057171272317e-12	SLC1A5	6	52647438	52661464	-	2851	protein_coding	solute carrier family 1 member 5 [Source:HGNC Symbol;Acc:HGNC:10943]	-
ENSSSCG00000005227	1606.78296931105	1650.21411922897	1501.08366613306	1644.56909808416	1951.60128226222	2052.98064797488	1992.34259534619	1956.94205315229	1600.66246318931	1988.4666446839	-0.313685973273164	1.02488046835121e-13	2.07677544904755e-12	PUM3	1	218994151	219038510	+	5519	protein_coding	pumilio RNA binding family member 3 [Source:HGNC Symbol;Acc:HGNC:29676]	-
ENSSSCG00000007097	4352.77198769968	4385.79763916225	4256.76309012271	4220.79553891613	5038.34856696002	4982.18771157674	4924.5319471445	4989.15011615493	4304.03206397519	4983.55458545905	-0.21159830355236	1.03151989252657e-13	2.08739317193234e-12	SEC23B	17	26760046	26801665	+	3944	protein_coding	Sec23 homolog B, coat complex II component [Source:HGNC Symbol;Acc:HGNC:10702]	-
ENSSSCG00000023377	1265.32877098266	1170.23755540751	1224.13096020445	1290.59896572748	1468.00075716044	1636.93745170184	1623.4720704872	1626.57656675992	1237.57406308053	1588.74671152735	-0.360835763275436	1.03549445519269e-13	2.09259678926067e-12	EMP3	6	53757491	53763413	+	2808	protein_coding	epithelial membrane protein 3 [Source:HGNC Symbol;Acc:HGNC:3335]	-
ENSSSCG00000039397	9991.3805060414	10888.5842484211	10127.2372801228	9852.50011663603	8669.39937154225	8845.84845529526	8444.26357207151	8798.87440350141	10214.9255378053	8689.59645060261	0.233300074290575	1.0434049101761e-13	2.10572947636893e-12	ETNK1	5	50914827	50970738	-	6834	protein_coding	ethanolamine kinase 1 [Source:HGNC Symbol;Acc:HGNC:24649]	-
ENSSSCG00000016679	1380.17222507509	1515.36805120054	1392.14893513447	1444.71517504008	1162.46235008776	1137.30995640329	1033.72099182042	1099.4647556689	1433.10109661255	1108.23951349509	0.370007705298079	1.04532484149341e-13	2.10675333595036e-12	-	18	42410852	42418533	+	1174	protein_coding		-
ENSSSCG00000022790	1755.46422684143	1799.20487970793	1595.24758614879	1661.47216620232	1377.95798156617	1324.20069242662	1297.67325362072	1356.18188522221	1702.84721472512	1339.00345320893	0.346337689920943	1.06518742185858e-13	2.14200614804547e-12	SNX2	2	126271216	126331859	+	4109	protein_coding	sorting nexin 2 [Source:HGNC Symbol;Acc:HGNC:11173]	-
ENSSSCG00000011825	2318.40222949093	2501.72460475112	2373.48468980818	2527.50583272669	2861.13448742228	2953.62494871044	2982.9918791741	2959.61182554699	2430.27933919423	2939.34078521345	-0.27411161513402	1.06568899145081e-13	2.14200614804547e-12	ATP13A3	13	131391799	131493623	-	8432	protein_coding	ATPase 13A3 [Source:HGNC Symbol;Acc:HGNC:24113]	-
ENSSSCG00000016026	2176.89868784133	2178.28263738224	2172.23239016672	2353.50366092214	2837.86500608893	2770.49081039612	2569.94524355354	2739.71887441321	2220.22934407811	2729.50498361295	-0.298674702374351	1.1017714212679e-13	2.21155033334986e-12	ZC3H15	15	91493635	91518041	+	2704	protein_coding	zinc finger CCCH-type containing 15 [Source:HGNC Symbol;Acc:HGNC:29528]	-
ENSSSCG00000000455	1383.248389024	1327.71513135679	1418.9210300409	1304.51913947184	1011.71657971085	1092.23078389515	1061.33106104639	1072.1096517001	1358.60092247338	1059.34701908812	0.358887546804438	1.16675423395896e-13	2.33884040930967e-12	LRIG3	5	24066623	24118043	-	4154	protein_coding	leucine rich repeats and immunoglobulin like domains 3 [Source:HGNC Symbol;Acc:HGNC:30991]	-
ENSSSCG00000007525	1190.47544822599	1169.29457591081	1224.13096020445	1242.8726557468	1480.14135611697	1558.98804923985	1508.61418250715	1516.10403150132	1206.69341002201	1515.96190484132	-0.329530853950121	1.21278097441238e-13	2.42784100032031e-12	-	17	59175043	59185078	-	2772	protein_coding	Sus scrofa PRELI domain containing 3B (PRELID3B), mRNA. [Source:RefSeq mRNA;Acc:NM_001113697]	-
ENSSSCG00000003768	422.459848982867	504.494030735713	454.202437722918	475.274503557576	676.838391826557	659.28289793155	638.34480050449	657.574614634507	464.107705249769	658.010176224276	-0.503097324999135	1.22684853654481e-13	2.45271033163932e-12	-	6	135318764	135382821	-	3423	protein_coding		-
ENSSSCG00000025965	388.622045544919	397.937347608357	415.429058892913	393.742057340586	540.256653565592	599.177334587363	576.498245438311	571.30082519446	398.932627346694	571.808264696432	-0.519153947801326	1.24599995509383e-13	2.4876630964216e-12	SPDL1	16	54254227	54303544	-	3656	protein_coding	spindle apparatus coiled-coil protein 1 [Source:HGNC Symbol;Acc:HGNC:26010]	-
ENSSSCG00000008940	1815.96211783655	2020.80506143296	1903.58826541597	1895.13222548272	2347.18246492917	2438.03191314858	2378.88356450981	2259.95243557587	1908.87191754205	2356.01259454086	-0.303461042769745	1.25447671955911e-13	2.50123874271452e-12	GRSF1	8	67590969	67607304	-	2670	protein_coding	G-rich RNA sequence binding factor 1 [Source:HGNC Symbol;Acc:HGNC:4610]	-
ENSSSCG00000007423	829.538878221212	811.905346660653	700.69034599938	721.860438457741	1100.7476387254	1054.66480680503	1034.82539458946	984.783742876638	765.998752334746	1043.75539574913	-0.447475477304426	1.42736816865946e-13	2.84215872728801e-12	UBE2C	17	48018400	48021536	+	837	protein_coding	ubiquitin conjugating enzyme E2 C [Source:HGNC Symbol;Acc:HGNC:15937]	-
ENSSSCG00000004945	26583.1834584486	27362.4360558097	26216.3431432021	26821.1919110159	30192.6578883108	30499.8167994658	29622.2910711617	29544.5644056825	26745.7886421191	29964.8325411552	-0.164034298337834	1.43320130789479e-13	2.84996857412573e-12	-	1	164474888	164481846	-	3450	protein_coding		-
ENSSSCG00000026472	1945.16100369053	2033.06379489009	1920.20542777169	2155.63833412725	2458.47128869736	2513.16386732882	2448.46093895927	2472.48055102575	2013.51714011989	2473.1441615028	-0.297035550521085	1.44138573154138e-13	2.86228445478892e-12	RPL7L1	7	37940549	37950049	+	4045	protein_coding	60S ribosomal protein L7-like 1 [Source:UniProtKB/Swiss-Prot;Acc:A5GFQ0]	-
ENSSSCG00000017470	291.210187162947	266.863197566742	261.258719259321	308.232418625206	378.382000811857	459.244069926678	498.085648836549	459.776170552447	281.891130653554	448.871972531883	-0.671511777820904	1.44612775881048e-13	2.86228445478892e-12	TNS4	12	21924222	21951460	+	3039	protein_coding	tensin 4 [Source:HGNC Symbol;Acc:HGNC:24352]	-
ENSSSCG00000025393	2061.02984576593	2009.48930747253	1992.21313131312	2068.14009916267	1700.69557049393	1663.23363566492	1665.43937571068	1631.83716367699	2032.71809592856	1665.30143638663	0.287212865812085	1.44618746763547e-13	2.86228445478892e-12	SUSD2	14	49673711	49683738	-	6298	protein_coding	sushi domain containing 2 [Source:HGNC Symbol;Acc:HGNC:30667]	-
ENSSSCG00000005060	3619.61957987748	3826.6107976178	3685.31734022335	3681.88595538432	4346.3344264378	4658.18115917449	4356.8689238585	4265.29198036527	3703.35841827574	4406.66912245901	-0.251166710772135	1.44707152937565e-13	2.86228445478892e-12	KTN1	1	184881550	184990938	+	4981	protein_coding	kinectin 1 [Source:HGNC Symbol;Acc:HGNC:6467]	-
ENSSSCG00000038639	1333.00437785856	1326.77215186009	1225.05413589088	1261.76432011415	1034.9860610442	1001.13328945161	989.544881058864	973.21042965907	1286.64874643092	999.718665303436	0.36334280649589	1.47090464577417e-13	2.90557243537431e-12	TOM1L2	12	60652148	60729256	+	5733	protein_coding	target of myb1 like 2 membrane trafficking protein [Source:HGNC Symbol;Acc:HGNC:11984]	-
ENSSSCG00000015867	3202.28667080945	3345.69125429965	2956.93172363111	3123.09040936056	3884.99166608965	4066.51702000515	3733.98576212056	3755.01407940889	3157.00001452519	3860.12713190606	-0.290747621732987	1.63746706626722e-13	3.23031532094038e-12	-	15	60386596	60440529	-	8924	protein_coding		-
ENSSSCG00000014579	3644.22889146871	3488.08115830169	3628.08044766477	3621.23376978387	4139.94424417679	4285.33883655508	4255.26386910692	4144.29825127252	3595.40606680476	4206.21130027783	-0.226597193918737	1.66182084901032e-13	3.27402855246233e-12	TMEM41B	9	223968	250285	+	3208	protein_coding	transmembrane protein 41B [Source:HGNC Symbol;Acc:HGNC:28948]	-
ENSSSCG00000006475	2153.31476423306	2005.71738948572	2039.29509132099	2091.00895602841	2440.26039026256	2485.92853393848	2533.49995217526	2630.29845853803	2072.33405026705	2522.49683372858	-0.28374361337491	1.67133666407448e-13	3.2884320591038e-12	IQGAP3	4	93495995	93557075	+	6496	protein_coding	IQ motif containing GTPase activating protein 3 [Source:HGNC Symbol;Acc:HGNC:20669]	-
ENSSSCG00000003645	1308.39506626733	1409.75434756989	1280.4446770766	1237.90116512381	1730.03535130555	1750.57453239944	1570.46073757333	1668.66134209652	1309.12381400941	1679.93299084371	-0.360419745971314	1.77037340648574e-13	3.47622633408877e-12	UTP11	6	93993703	94007039	+	1459	protein_coding	probable U3 small nucleolar RNA-associated protein 11 [Source:RefSeq peptide;Acc:NP_001231671]	-
ENSSSCG00000008352	1835.44448951294	1751.11292537611	1828.81103481525	1838.45723238067	2179.23751269717	2183.52241836304	2191.1350937732	2243.11852544123	1813.45642052124	2199.25338756866	-0.278364186323347	1.77144428986688e-13	3.47622633408877e-12	-	3	74067838	74084918	-	5338	protein_coding		-
ENSSSCG00000002724	1303.26812635249	1255.10571011072	1294.29231237303	1361.19413257389	1019.81031234853	1005.82903658788	1018.25935305388	1044.7545477313	1303.46507035253	1022.1633124304	0.350669368037804	1.83476685862815e-13	3.59575728378189e-12	PDPR	6	13187422	13230598	+	6503	protein_coding	pyruvate dehydrogenase phosphatase regulatory subunit [Source:HGNC Symbol;Acc:HGNC:30264]	-
ENSSSCG00000016677	3165.3727034226	3426.78749101604	3231.11490250043	3400.49958612324	3924.44861269838	4076.84766370493	3816.81596979848	3983.32398560999	3305.94367076558	3950.35905795294	-0.257183836248405	1.8869664431942e-13	3.69320440076093e-12	GARS	18	42308997	42352042	-	5109	protein_coding	glycyl-tRNA synthetase [Source:HGNC Symbol;Acc:HGNC:4162]	-
ENSSSCG00000035690	8016.48325084479	8211.46545728335	7714.97921148461	8104.52401359373	9255.18327119483	9291.00528381314	9126.78448333756	9026.1321903191	8011.86298330162	9174.77630716616	-0.195746580028077	1.8930257898019e-13	3.70020794614752e-12	SFPQ	6	91389859	91408301	-	8494	protein_coding	splicing factor proline and glutamine rich [Source:HGNC Symbol;Acc:HGNC:10774]	-
ENSSSCG00000017471	317.870274720118	345.13049579303	302.801625148612	298.289437379232	445.155295072773	463.939817062943	489.250426684237	496.60034897198	316.022958260248	473.736471947983	-0.582903462169707	2.03784341552298e-13	3.97806239517142e-12	CDC6	12	22097390	22116165	-	6560	protein_coding	cell division cycle 6 [Source:HGNC Symbol;Acc:HGNC:1744]	-
ENSSSCG00000006950	1196.6277761238	1210.78567376571	1039.49582291871	1047.9902233257	901.439472522365	791.702967174212	766.455521713004	798.558612012145	1123.72487403348	814.539143355432	0.463490597740534	2.17370585492382e-13	4.23773191115476e-12	WDR63	4	130761436	130826718	-	9116	protein_coding	WD repeat domain 63 [Source:HGNC Symbol;Acc:HGNC:30711]	-
ENSSSCG00000000576	14761.4854028091	15341.3334318492	15233.3220017599	15239.607355705	17456.157866331	17387.4124961606	16623.4704795737	17070.6369959118	15143.9370480308	17134.4194594943	-0.178227024642438	2.2154249683303e-13	4.31342662893971e-12	LDHB	5	51810967	51831490	+	1607	protein_coding	lactate dehydrogenase B [Source:HGNC Symbol;Acc:HGNC:6541]	-
ENSSSCG00000031707	918.747632739439	965.611004623122	886.248658971548	936.628833370788	676.838391826557	697.78802444892	688.042925111241	727.014493939911	926.809032426224	697.420958831657	0.410213938696159	2.27582421221911e-13	4.42524671460701e-12	CTDSP2	5	23105163	23132811	-	6903	protein_coding	carboxy-terminal domain RNA polymerase II polypeptide A small phosphatase 2 [Source:RefSeq peptide;Acc:NP_001231476]	-
ENSSSCG00000012071	836.716594101989	845.852608541934	829.011766412968	747.712189697274	600.959648348243	594.481587451099	620.674356199868	573.40506396129	814.823289688541	597.380163990125	0.44850909976463	2.48288479880651e-13	4.821581235599e-12	-	13	203325410	203376209	+	6753	protein_coding		-
ENSSSCG00000010046	2224.06653505786	2123.58982657351	2486.11212355248	2397.25277840443	2976.47017750931	2813.69168404975	2825.06228320153	2931.20460219478	2307.75531589707	2886.60718673884	-0.322639966794476	2.69618461664883e-13	5.2289853540573e-12	GNAZ	14	49132158	49174798	+	3712	protein_coding	G protein subunit alpha z [Source:HGNC Symbol;Acc:HGNC:4395]	-
ENSSSCG00000005533	963.864703990036	927.891824755032	931.484267606554	875.976647770344	709.213322377304	689.335679603644	717.861799875292	662.835211551583	924.804361030491	694.811503351956	0.412721958442019	2.70662172659024e-13	5.24240992602166e-12	PTGS1	1	262456220	262484227	+	4648	protein_coding	prostaglandin-endoperoxide synthase 1 [Source:HGNC Symbol;Acc:HGNC:9604]	-
ENSSSCG00000017591	10505.0998855084	10480.274126349	11197.1979006936	11094.3784742582	12692.9962090523	12848.5033142472	12086.5839043618	12538.1066921591	10819.2375967023	12541.5475299551	-0.213226137188358	2.77673862485804e-13	5.37124252284473e-12	NME2	12	27439501	27445017	+	769	protein_coding	Sus scrofa NME/NM23 nucleoside diphosphate kinase 2 (NME2), mRNA. [Source:RefSeq mRNA;Acc:NM_001044610]	-
ENSSSCG00000028840	1092.03820186105	1190.04012483826	1082.88508018086	1176.25468139877	1492.2819550735	1451.92501453302	1405.90472498653	1428.77812267786	1135.30452206974	1444.72245431773	-0.348054209838905	2.8220643092772e-13	5.45184807105702e-12	EZH2	9	109385019	109451018	+	3555	protein_coding	enhancer of zeste 2 polycomb repressive complex 2 subunit [Source:HGNC Symbol;Acc:HGNC:3527]	-
ENSSSCG00000012252	14659.9719924953	15385.6534681942	15073.6126080077	15631.3608167963	17357.0096415193	17887.9791408864	16987.9233933565	17146.3895915177	15187.6497213734	17344.82544182	-0.19171004296178	2.91382170784425e-13	5.62182884227545e-12	DDX3X	X	36989260	37005523	+	5399	protein_coding	DEAD-box helicase 3, X-linked [Source:HGNC Symbol;Acc:HGNC:2745]	-
ENSSSCG00000000003	462.449980318624	466.774850867623	494.822167925781	432.519684199886	316.667289449495	307.101862711705	301.501955947623	323.00065070847	464.141670827978	312.067939704323	0.573379365165396	3.00350312660747e-13	5.78737023646301e-12	TTC38	5	3245883	3270814	-	4885	protein_coding	tetratricopeptide repeat domain 38 [Source:HGNC Symbol;Acc:HGNC:26082]	-
ENSSSCG00000036556	543.455630973105	604.449857386154	567.753047153648	582.658701014099	422.897530319134	417.92149512755	384.332163625541	364.033306661663	574.579309131752	397.296123933472	0.53108199906392	3.06328805776891e-13	5.89495201207297e-12	IL10RB	13	196766082	196884929	+	6040	protein_coding	Sus scrofa interferon alpha and beta receptor subunit 2 (IFNAR2), mRNA. [Source:RefSeq mRNA;Acc:NM_001204775]	-
ENSSSCG00000016827	968.991643904877	996.729328014297	936.100146038697	978.38935460388	1224.17706145013	1203.98956573824	1243.55751793781	1292.00260283388	970.052618140438	1240.93168699002	-0.354914835006798	3.25810396433206e-13	6.26177352114026e-12	BRIX1	16	20512301	20523574	+	4248	protein_coding	ribosome biogenesis protein BRX1 homolog [Source:RefSeq peptide;Acc:NP_001231753]	-
ENSSSCG00000011357	1731.88030323316	1799.20487970793	1776.19002068881	1920.98397672225	1379.9814147256	1400.2717960341	1411.42673883173	1531.88582225255	1807.06479508804	1430.89144296099	0.337091553697488	3.49446526910741e-13	6.70739446891479e-12	SHISA5	13	31180825	31205072	-	1998	protein_coding	shisa family member 5 [Source:HGNC Symbol;Acc:HGNC:30376]	-
ENSSSCG00000012997	1388.37532893884	1301.31170544913	1336.75839394875	1398.9774613086	1737.11736736352	1642.57234826536	1668.75258401779	1700.22492359898	1356.35572241133	1687.16680581141	-0.315256389187887	3.51645666449257e-13	6.74092990928562e-12	POLA2	2	6922183	6950181	-	3157	protein_coding	DNA polymerase alpha 2, accessory subunit [Source:HGNC Symbol;Acc:HGNC:30073]	-
ENSSSCG00000015784	1994.379626873	2026.46293841317	1973.74961758455	2075.10018603486	1722.95333524757	1619.09361258404	1567.14752926621	1648.67107381164	2017.4230922264	1639.46638772736	0.29880813107468	3.78195609844856e-13	7.24057679746621e-12	ACSL1	15	45866856	45963733	-	4677	protein_coding	acyl-CoA synthetase long chain family member 1 [Source:HGNC Symbol;Acc:HGNC:3569]	-
ENSSSCG00000028004	1364.79140533057	1307.91256192605	1283.21420413589	1232.92967450082	1032.96262788477	986.106898615567	1028.19897797523	1013.19096622885	1297.21196147333	1015.1148676761	0.354000318162906	4.06435180631844e-13	7.77124908197862e-12	RIN2	17	27855900	28058146	+	4982	protein_coding	Ras and Rab interactor 2 [Source:HGNC Symbol;Acc:HGNC:18750]	-
ENSSSCG00000000735	1659.07775644242	1642.67028325535	1669.10164106308	1738.03312179632	1387.06343078357	1282.87811762749	1359.5198086869	1363.54672090611	1677.22070063929	1348.25201950102	0.315529681372804	4.36749356168315e-13	8.34017912662516e-12	TSPAN9	5	66913755	67106257	-	4443	protein_coding	tetraspanin 9 [Source:HGNC Symbol;Acc:HGNC:21640]	-
ENSSSCG00000000379	6011.84974414211	5966.23127563525	5953.56000177866	6168.62556500251	6938.35230365699	6792.86780732037	6996.3915418615	6800.89969439592	6025.06664663963	6882.1278368087	-0.191833264547217	4.41976603114752e-13	8.42920595761305e-12	ESYT1	5	21518070	21534463	+	3242	protein_coding	extended synaptotagmin 1 [Source:HGNC Symbol;Acc:HGNC:29534]	-
ENSSSCG00000004452	567.039554581372	716.664417493724	623.143588339369	657.231060358907	364.217968695905	418.860644554803	470.475579610576	448.20285733488	641.019655193343	425.439262549041	0.593712273710532	4.44091210422124e-13	8.45871815100327e-12	PRSS35	1	82714898	82734872	-	3007	protein_coding	protease, serine 35 [Source:HGNC Symbol;Acc:HGNC:21387]	-
ENSSSCG00000016720	485.008515943922	472.432727847836	472.665951451492	437.491174822873	284.292358898748	311.79760984797	279.413900566844	352.459993444096	466.899592516531	306.990965689414	0.604423217249953	4.47933589269569e-13	8.52102238567137e-12	PGAM2	18	48693821	48713862	+	4031	protein_coding	phosphoglycerate mutase 2 [Source:HGNC Symbol;Acc:HGNC:8889]	-
ENSSSCG00000009828	4447.10768213275	4713.01152451793	4669.42262195634	4741.80775620519	5393.46108643853	5449.8841263487	5489.98616489243	5264.80539460972	4642.83739620305	5399.53419307234	-0.217622428105135	4.55066194147955e-13	8.64567798665299e-12	PPP1CC	14	32069628	32091267	-	3128	protein_coding	serine/threonine-protein phosphatase PP1-gamma catalytic subunit [Source:RefSeq peptide;Acc:NP_001038025]	-
ENSSSCG00000020706	1543.20891436703	1525.74082566427	1562.93643712378	1575.96252748694	1279.82147333422	1211.50276115627	1251.28833732109	1254.12630503093	1551.9621761605	1249.18471921063	0.313475055584602	4.5732381778404e-13	8.67652113548546e-12	-	13	199600314	199719628	+	6663	protein_coding	carbonyl reductase [Source:RefSeq peptide;Acc:NP_001302675]	-
ENSSSCG00000038843	776.218703106869	763.813392328837	736.694197770099	833.221828412654	593.877632290267	563.489656351752	545.574967905222	572.352944577875	777.487030404615	568.823800281279	0.449779696652309	4.57853167066317e-13	8.67652113548546e-12	ST3GAL2	6	13402345	13456455	-	4995	protein_coding	ST3 beta-galactoside alpha-2,3-sialyltransferase 2 [Source:HGNC Symbol;Acc:HGNC:10863]	-
ENSSSCG00000001561	256.346995742031	230.086997195353	239.102502785032	214.768394913047	135.570021681254	149.324758933214	119.275499056202	115.733132175673	235.076222658866	129.975852961586	0.850314213497779	4.76227726975473e-13	9.01327451790888e-12	ETV7	7	32087432	32108185	-	3769	protein_coding	ETS variant 7 [Source:HGNC Symbol;Acc:HGNC:18160]	ETS
ENSSSCG00000000019	1711.3725435738	1829.3802236024	1850.96725128953	1834.48003988228	2143.82743240729	2231.41903915294	2272.86089868208	2178.9392430529	1806.550014587	2206.7616533238	-0.288029949147609	4.81544712955458e-13	9.10235468823536e-12	NUP50	5	4197544	4219415	-	5474	protein_coding	nucleoporin 50 [Source:HGNC Symbol;Acc:HGNC:8065]	-
ENSSSCG00000009793	7809.35487828523	8277.47402205251	8163.64259508895	8028.95735612432	8998.20725994827	9321.05806548524	9506.69903588694	9218.67003748408	8069.85721288775	9261.15859970113	-0.198361065019777	5.03522289630554e-13	9.50573598424062e-12	CLIP1	14	30320344	30469180	+	9221	protein_coding	CAP-Gly domain containing linker protein 1 [Source:HGNC Symbol;Acc:HGNC:10461]	-
ENSSSCG00000015244	68653.8270116477	67812.4845463502	65243.5952869752	71887.7544083949	60787.9789753465	59934.6381484269	59544.9796955019	58591.4763430097	68399.415313342	59714.7682905713	0.195856482001448	5.06930725643008e-13	9.55798336566349e-12	APLP2	9	56798723	56872071	+	4040	protein_coding	amyloid beta precursor like protein 2 [Source:HGNC Symbol;Acc:HGNC:598]	-
ENSSSCG00000030295	3075.1385609214	3279.68268953049	3119.41064444256	3179.76540246261	3704.90611490112	3765.98920328421	3683.18323474477	3706.61658777179	3163.49932433927	3715.17378517547	-0.231900583898969	5.18560886937464e-13	9.764920540133e-12	NUTF2	6	28469269	28489005	+	2349	protein_coding	nuclear transport factor 2 [Source:HGNC Symbol;Acc:HGNC:13722]	-
ENSSSCG00000006274	1967.71953931583	1994.4016355253	2015.29252347384	1867.29187799399	1638.98085913157	1575.8927389304	1504.196571431	1622.36808922626	1961.17639407724	1585.35956467981	0.306805153523602	5.24612998369896e-13	9.86642907653043e-12	PRKDC	4	79686651	79845655	+	13139	protein_coding	protein kinase, DNA-activated, catalytic polypeptide [Source:HGNC Symbol;Acc:HGNC:9413]	-
ENSSSCG00000038067	136.37660173476	117.872437087783	113.55060943073	116.3328805779	240.788545971182	244.178851085759	214.254137193549	190.433608398153	121.033132207793	222.413785662161	-0.881736739301174	5.28844296737143e-13	9.93348090873772e-12	-	2	75178462	75185862	+	5169	protein_coding		-
ENSSSCG00000010688	2857.75630853216	3008.10459448023	2979.0879401054	2956.04832442819	3420.61375600237	3532.14099589823	3403.76933417792	3597.19617189661	2950.2492918865	3488.43006449378	-0.241628451528696	5.33034186017165e-13	9.99958723303144e-12	MCMBP	14	129668903	129754892	-	5680	protein_coding	minichromosome maintenance complex binding protein [Source:HGNC Symbol;Acc:HGNC:25782]	-
ENSSSCG00000009166	822.361162340435	848.681547032041	811.471428370823	843.164809658628	593.877632290267	596.359886305605	681.416508497008	574.457183344705	831.419736850482	611.527802609396	0.444591754139878	5.55229678188405e-13	1.04028836940978e-11	MANBA	8	118251168	118409553	+	3134	protein_coding	mannosidase beta [Source:HGNC Symbol;Acc:HGNC:6831]	-
ENSSSCG00000031111	52.2947871313743	61.2936672856474	67.3918251092948	69.6008687218207	11.1288823768193	16.9046896905526	15.4616387665448	22.0945070517194	62.6452870620343	16.397429471409	1.93643331507275	5.67342598275527e-13	1.06164962492863e-11	CBR1	13	199617318	199622407	+	1316	protein_coding	Sus scrofa carbonyl reductase 1 (CBR1), mRNA. [Source:RefSeq mRNA;Acc:NM_214073]	-
ENSSSCG00000023643	5982.11349263603	5930.39805476056	5906.47804177079	6131.83653439241	6915.08282232364	6956.27980766238	6777.71979359179	6719.88650187295	5987.70653088995	6842.24223136269	-0.192807764096741	5.88812519662839e-13	1.10044485191123e-11	-	X	15699919	15721019	+	6126	protein_coding		-
ENSSSCG00000002001	144.579705598505	149.933739975661	115.396960803587	113.349986204108	50.5858289855424	52.5923679261636	44.1761107615564	71.5441180722344	130.815098145465	54.7246064363742	1.25641442226448	5.97431389231844e-13	1.11515541164002e-11	REC8	7	75118744	75139630	-	5088	protein_coding	REC8 meiotic recombination protein [Source:HGNC Symbol;Acc:HGNC:16879]	-
ENSSSCG00000017993	682.90839665677	628.02434480371	667.456021287947	626.407818496387	464.377910087279	448.913426226896	493.668037760393	463.984648086108	651.199145311204	467.736005540169	0.47848817012892	6.04967466317043e-13	1.1271322499776e-11	NTN1	12	54060573	54288675	+	2670	protein_coding	netrin 1 [Source:HGNC Symbol;Acc:HGNC:8029]	-
ENSSSCG00000013074	320.946438669023	295.15258246781	279.722232987895	314.198207372791	156.816069855181	185.951586596078	198.792498427004	187.277250247908	302.50486537438	182.209351281543	0.731572016309441	6.05359348418975e-13	1.1271322499776e-11	RAB3IL1	2	9577408	9599973	+	2306	protein_coding	RAB3A interacting protein like 1 [Source:HGNC Symbol;Acc:HGNC:9780]	-
ENSSSCG00000017682	637.791325406173	625.195406313604	599.141020492223	568.738527269735	801.279531130991	791.702967174212	828.302076779183	866.946371934134	607.716569870434	822.05773675463	-0.435261896067394	6.4180605785778e-13	1.19350318539787e-11	MYO19	12	38017343	38062020	-	8516	protein_coding	myosin XIX [Source:HGNC Symbol;Acc:HGNC:26234]	-
ENSSSCG00000010330	1386.3245529729	1359.77643424467	1448.46265200662	1440.73798254169	1811.98439426213	1666.05108394668	1752.68719446475	1777.02963858829	1408.82540544147	1751.93807781546	-0.313865366586934	6.46028468701682e-13	1.19985910114781e-11	PPIF	14	81667266	81681781	+	2073	protein_coding	peptidylprolyl isomerase F [Source:HGNC Symbol;Acc:HGNC:9259]	-
ENSSSCG00000027324	1076.65738211653	1189.09714534156	1069.03744488443	1130.51696766729	853.888793275955	864.017473072687	776.395146634354	887.988759602438	1116.32723500245	845.572543146359	0.399967913873183	6.62116777747303e-13	1.22821015215464e-11	C16orf62	3	26038478	26157399	-	9737	protein_coding	chromosome 16 open reading frame 62 [Source:HGNC Symbol;Acc:HGNC:24641]	-
ENSSSCG00000005072	4138.46589925935	4226.43410421956	4129.36484539555	4272.4990413952	5011.03221930783	5039.47582663917	4713.59101825807	4813.44617912459	4191.69097256742	4894.38631083241	-0.22411625857608	6.68921995996462e-13	1.23929225444612e-11	PSMA3	1	187343131	187372193	+	2943	protein_coding	proteasome subunit alpha 3 [Source:HGNC Symbol;Acc:HGNC:9532]	-
ENSSSCG00000040570	3280.21615751503	3150.49449848228	3304.0457817283	3265.27504117799	3845.53471948093	3973.54122670711	3700.85367904939	3798.15097412891	3250.0078697259	3829.52014984158	-0.237353137457412	7.0196305289391e-13	1.29889292442429e-11	C11orf58	2	42322008	42364536	-	4573	protein_coding	chromosome 11 open reading frame 58 [Source:HGNC Symbol;Acc:HGNC:16990]	-
ENSSSCG00000031888	3052.5800252961	2957.18370165831	3335.43375506688	2999.79744191047	2229.82334168271	2419.24892460352	2654.98425676954	2458.80299904135	3086.24873098294	2440.71488052428	0.339373882061541	7.33381276615909e-13	1.35534676077443e-11	DDIT4	14	75116851	75123872	+	6613	protein_coding	DNA damage-inducible transcript 4 protein [Source:RefSeq peptide;Acc:NP_001230381]	-
ENSSSCG00000000058	2410.68714795806	2364.99257772929	2321.78685136817	2498.67118711336	2842.92358898748	2870.04064968493	2820.64467212538	2896.48466254208	2399.03444104222	2857.52339333497	-0.252807144199062	7.6937947288592e-13	1.420114536958e-11	SNU13	5	6891002	6900026	+	1759	protein_coding	Sus scrofa small nuclear ribonucleoprotein 13 (SNU13), transcript variant 2, mRNA. [Source:RefSeq mRNA;Acc:NM_001190227]	-
ENSSSCG00000007487	1201.75471603864	1203.24183779209	1169.66359470516	1232.92967450082	1575.24271460979	1532.69186527677	1493.15254374061	1431.9344808281	1201.89745575918	1508.25540111382	-0.328344951489544	7.75661248665538e-13	1.42993966163138e-11	PFDN4	17	55155763	55168024	+	1434	protein_coding	Sus scrofa prefoldin subunit 4 (PFDN4), mRNA. [Source:RefSeq mRNA;Acc:NM_001123160]	-
ENSSSCG00000012926	2401.45865611135	2314.07168490737	2347.63577058817	2483.7567152444	2092.22988684203	1857.63756710628	1821.16016614516	1906.44032274836	2386.73070671282	1919.36698571046	0.313907857278927	7.87180374847541e-13	1.44938371734274e-11	PC	2	5566608	5587797	+	3528	protein_coding	Sus scrofa pyruvate carboxylase (PC), mRNA. [Source:RefSeq mRNA;Acc:NM_214349]	-
ENSSSCG00000005584	645.994429269918	586.533246948811	672.995075406519	633.367905368569	473.483359304677	463.00066763569	410.837830082475	442.942260417804	634.722664248454	447.566029360161	0.502372429076105	8.47535362980203e-13	1.55858722607728e-11	CRB2	1	264276572	264303686	+	9300	protein_coding	crumbs 2, cell polarity complex component [Source:HGNC Symbol;Acc:HGNC:18688]	-
ENSSSCG00000007478	2363.51930074152	2192.42732983277	2187.92637683601	2299.81156219388	1943.50754962454	1837.91542913397	1799.07211076439	1757.0393703034	2260.92114240105	1834.38361495657	0.300702472201184	8.61312542655171e-13	1.58197232280286e-11	ATP9A	17	52936169	53072605	-	7843	protein_coding	ATPase phospholipid transporting 9A (putative) [Source:HGNC Symbol;Acc:HGNC:13540]	-
ENSSSCG00000017882	8043.14333840196	7639.07690278507	7845.14698327105	8259.63452103093	9229.89035670206	8892.8059266579	9258.20841285319	9277.58872295533	7946.75043637225	9164.62335479212	-0.20571599396368	8.62986794299189e-13	1.58309779214983e-11	MYBBP1A	12	50488136	50506140	-	8243	protein_coding	MYB binding protein 1a [Source:HGNC Symbol;Acc:HGNC:7546]	-
ENSSSCG00000001456	165.087465257868	177.280145380026	162.47892081145	167.04208493237	78.9138932174461	101.428138143315	80.6214021398405	76.8047149893104	167.972154095429	84.4420371224781	0.987765105634162	8.70747556276111e-13	1.59537211969311e-11	-	7	24951495	24995637	+	2100	protein_coding		-
ENSSSCG00000032141	2197.40644750069	2180.16859637564	2048.52684818527	2097.9690429006	2642.60370620473	2580.78262609103	2583.19807678201	2473.53267040916	2131.01773374055	2570.02926987173	-0.270687049384954	9.59004773262593e-13	1.75491990042188e-11	-	1	123448516	123462706	-	4323	protein_coding		-
ENSSSCG00000005012	9321.80215316321	9354.3566072865	10418.0376213478	10041.4167603095	11330.2139761818	11341.1684835063	11983.8744468412	11731.1311250796	9783.90328552677	11596.5970079022	-0.244953217347668	9.69240739945295e-13	1.77147749945394e-11	ARF6	1	179712932	179734451	+	4009	protein_coding	ADP ribosylation factor 6 [Source:HGNC Symbol;Acc:HGNC:659]	-
ENSSSCG00000036658	6699.88508071372	6713.07103702345	7279.24028749026	6970.02985342805	8238.40810858543	7957.413097114	7881.01815986167	8080.27686462882	6915.55656466387	8039.27905754748	-0.217077324171545	9.70576791106896e-13	1.77174813495327e-11	PSMD8	6	47290006	47299042	+	3449	protein_coding	proteasome 26S subunit, non-ATPase 8 [Source:HGNC Symbol;Acc:HGNC:9566]	-
ENSSSCG00000017273	2996.18368623286	3217.44604274814	3131.41192836613	3227.49171244329	3782.80829153886	3788.52878953828	3613.60586029532	3686.6263194869	3143.1333424476	3717.89231521484	-0.24242240756101	1.0076862726411e-12	1.83724120662216e-11	PSMD12	12	13704113	13742776	-	4354	protein_coding	proteasome 26S subunit, non-ATPase 12 [Source:HGNC Symbol;Acc:HGNC:9557]	-
ENSSSCG00000035493	5345.34755521283	5516.43005570827	5693.22445820576	5836.52999138697	6596.39209971472	6481.0701974724	6420.99769919223	6498.94143135576	5597.88301512846	6499.35035693378	-0.215336897374662	1.03240622927579e-12	1.88001300408049e-11	SACS	11	2379695	2456664	-	18839	protein_coding	sacsin molecular chaperone [Source:HGNC Symbol;Acc:HGNC:10519]	-
ENSSSCG00000038543	873.630561488841	862.826239482575	793.931090328678	829.244635914264	1064.32584185581	1095.98738160416	1088.94113027237	1086.83932306791	839.90813180359	1084.02341920006	-0.368734936055501	1.04261206844058e-12	1.89628248642961e-11	CENPA	3	112263664	112272682	-	2477	protein_coding	centromere protein A [Source:HGNC Symbol;Acc:HGNC:1851]	-
ENSSSCG00000029200	992.575567513144	932.606722238543	891.78771309012	916.742870878839	707.189889217882	754.136990084095	651.597633732957	640.740704499864	933.428218430161	688.4163043837	0.436646569947588	1.04925268660552e-12	1.90603587917596e-11	TRIM2	8	75770347	75963092	-	9384	protein_coding	tripartite motif containing 2 [Source:HGNC Symbol;Acc:HGNC:15974]	-
ENSSSCG00000022952	1459.12709976364	1436.15777347755	1418.9210300409	1451.67526191226	1824.12499321866	1861.39416481529	1720.65951416262	1713.90247558338	1441.47029129859	1780.02028694499	-0.305519093611336	1.0945384515668e-12	1.98588156528798e-11	NMD3	13	100924633	100991988	+	4302	protein_coding	NMD3 ribosome export adaptor [Source:HGNC Symbol;Acc:HGNC:24250]	-
ENSSSCG00000021834	290.184799179979	298.924500454619	323.111490250043	315.192505497388	436.049845855375	482.722805608001	429.612677156136	471.349483770015	306.853323845507	454.933703097382	-0.568515956827007	1.14600999745531e-12	2.07674278275195e-11	ERCC6L	X	58087558	58117947	-	3838	protein_coding	ERCC excision repair 6 like, spindle assembly checkpoint helicase [Source:HGNC Symbol;Acc:HGNC:20794]	-
ENSSSCG00000010184	529.100199211552	509.208928219225	511.439330281497	540.898179781007	321.725872348049	364.389977774133	360.035302706685	393.492649397289	522.66165937332	359.910950556539	0.538264467785354	1.22860824933243e-12	2.22372129011455e-11	AGT	14	59643292	59657843	+	6357	protein_coding	angiotensinogen [Source:HGNC Symbol;Acc:HGNC:333]	-
ENSSSCG00000016434	2489.6420226466	2654.48728321688	2486.11212355248	2455.91636775567	2948.14211327741	3146.15058129728	2974.15665702179	3020.63474978507	2521.53944929291	3022.27102534539	-0.261524571967402	1.28871164913025e-12	2.32967824668224e-11	RHEB	18	5779212	5822257	+	4506	protein_coding	GTP-binding protein Rheb [Source:RefSeq peptide;Acc:NP_001274775]	-
ENSSSCG00000016711	1734.95646718207	1765.25761782665	1575.86089673378	1620.70594309383	1999.15196150863	2059.55469396565	2100.57406671201	2149.47990031728	1674.19523120908	2077.19015562589	-0.311157734363387	1.31572039019682e-12	2.37562395876458e-11	-	18	46193140	46204714	-	3125	protein_coding		-
ENSSSCG00000017885	795.701074783264	806.247469680439	741.310076202242	784.50122030738	555.432402261255	590.724989742087	600.795106357167	577.613541494951	781.939960243331	581.141509963865	0.428044113203606	1.34495500821219e-12	2.42547267139982e-11	SMTNL2	12	50581126	50603145	-	4205	protein_coding	smoothelin like 2 [Source:HGNC Symbol;Acc:HGNC:24764]	-
ENSSSCG00000000950	1508.34572294611	1494.62250227309	1543.54974770878	1562.04235374258	1929.34351750859	1848.24607283375	1809.01173568574	1880.13733816298	1527.14008166764	1866.68466604776	-0.289857571568591	1.35741400484136e-12	2.44498459760918e-11	E2F7	5	104126952	104163407	+	5897	protein_coding	E2F transcription factor 7 [Source:HGNC Symbol;Acc:HGNC:23820]	E2F
ENSSSCG00000026294	3247.40374206005	3377.75255718752	3299.42990329616	3238.42899181386	3825.30038788671	4060.88212344163	3775.95306734404	3836.02727193186	3290.7537985894	3874.54071265106	-0.235967928609762	1.36424059276832e-12	2.45431655012627e-11	GMFB	1	183846580	183863418	-	5880	protein_coding	glia maturation factor beta [Source:HGNC Symbol;Acc:HGNC:4373]	-
ENSSSCG00000040731	798.777238732168	871.313054952896	845.628928768685	836.204722786446	1053.19695947899	1098.80482988592	1128.69962995777	1055.27574156546	837.980986310049	1083.99429022203	-0.370504551771478	1.36767569801789e-12	2.45753197111312e-11	TMEM65	4	15263333	15385307	+	4070	protein_coding	transmembrane protein 65 [Source:HGNC Symbol;Acc:HGNC:25203]	-
ENSSSCG00000002433	2870.06096432778	2881.74534192213	3064.02010325684	3034.59787627138	3481.31675078503	3688.97895024947	3382.78568156618	3701.35599085471	2962.60607144453	3563.60934336385	-0.266725162281073	1.40406028802711e-12	2.51987426421617e-11	PSMC1	7	112027866	112045308	+	5541	protein_coding	proteasome 26S subunit, ATPase 1 [Source:HGNC Symbol;Acc:HGNC:9547]	-
ENSSSCG00000029594	1967.71953931583	1895.38878837156	2010.6766450417	2002.51642293924	1668.32063994319	1558.98804923985	1619.05445941104	1602.37782094137	1969.07534891708	1612.18524238386	0.288806573014779	1.41177101033196e-12	2.53066740962631e-11	WBP1L	14	113737672	113800735	+	4655	protein_coding	WW domain binding protein 1 like [Source:HGNC Symbol;Acc:HGNC:23510]	-
ENSSSCG00000000466	4318.93418426174	4363.16613124139	4105.36227754841	4465.3928775671	5073.7586472499	5141.84311420974	4956.55962744663	4970.21196725346	4313.21386765466	5035.59333903993	-0.223912846075902	1.45181679039197e-12	2.59932720431043e-11	XPOT	5	28716909	28875331	+	5319	protein_coding	exportin for tRNA [Source:HGNC Symbol;Acc:HGNC:12826]	-
ENSSSCG00000014343	4313.8072443469	4486.69644530939	4255.83991443629	4329.17403449725	5166.8365725833	5219.79251667173	4912.38351668507	4960.74289280272	4346.37940964746	5064.93887468571	-0.221145031596554	1.45808553582059e-12	2.60742058527917e-11	-	2	141179564	141231658	+	7191	protein_coding		-
ENSSSCG00000031170	2056.92829383406	2061.35317979116	1987.59725288098	2090.01465790382	1760.38684869687	1692.34726790976	1620.15886218008	1640.25411874431	2048.9733461025	1678.28677438276	0.287076312865063	1.52319866563138e-12	2.72059699391934e-11	TMEM123	9	33084824	33160311	-	3626	protein_coding	transmembrane protein 123 [Source:HGNC Symbol;Acc:HGNC:30138]	-
ENSSSCG00000036431	6742.95137599838	7558.92364556538	7432.48745143743	7171.87237272133	5991.38558504764	6303.5709557216	6130.53977093499	6055.99917093795	7226.55871143063	6120.37387066055	0.239854589145524	1.57692528701429e-12	2.81318944145109e-11	VPS13C	1	109931251	110104257	+	13802	protein_coding	vacuolar protein sorting 13 homolog C [Source:HGNC Symbol;Acc:HGNC:23594]	-
ENSSSCG00000012250	2553.21607759063	2623.36895982571	2469.49496119676	2606.05538456989	3019.97399043688	3102.0105582164	2954.27740717909	3078.50131587291	2563.03384579575	3038.69081792632	-0.246118139546242	1.67156428824032e-12	2.97845995159094e-11	MED14	X	36354044	36424759	-	6977	protein_coding	mediator complex subunit 14 [Source:HGNC Symbol;Acc:HGNC:2370]	-
ENSSSCG00000040208	2033.34437022579	1971.77012760444	2085.45387564242	2080.07167665784	2530.30316585683	2360.08251068659	2459.50496664965	2491.41869992722	2042.66001253262	2460.32733578007	-0.268038095463588	1.72118121342262e-12	3.06320962016527e-11	PAG1	4	55450793	55619172	+	10203	protein_coding	phosphoprotein membrane anchor with glycosphingolipid microdomains 1 [Source:HGNC Symbol;Acc:HGNC:30043]	-
ENSSSCG00000006561	4111.80581170218	4054.81183581975	3941.0370053641	3917.53461091391	3438.82465443717	3289.84044366698	3546.23729138394	3351.00023617745	4006.29731594998	3406.47565641638	0.234419186239863	1.77365150395867e-12	3.15282938379494e-11	SLC39A1	4	95729505	95733821	+	2806	protein_coding	solute carrier family 39 member 1 [Source:HGNC Symbol;Acc:HGNC:12876]	-
ENSSSCG00000004148	809.031118561849	851.510485522148	726.539265219383	704.957370339584	576.678450435183	550.341564370211	544.470565136183	552.362676292986	773.009559910741	555.963314058641	0.475248906484852	1.83668709819035e-12	3.26099421219178e-11	CCDC28A	1	25645195	25663547	-	3324	protein_coding	coiled-coil domain-containing protein 28A [Source:RefSeq peptide;Acc:NP_001231598]	-
ENSSSCG00000021310	367.088897902588	383.792655157823	358.192166334334	347.010045484506	568.584717797496	497.749196444048	541.157356829066	497.652468355395	364.020941219813	526.285934856501	-0.530989831996436	1.85352695739236e-12	3.28697990993455e-11	-	10	14109768	14184118	-	3786	protein_coding		-
ENSSSCG00000033944	2957.21894288007	2907.20578833309	2806.45408674323	2843.69263634868	3292.1257503791	3499.27076594438	3367.32404279964	3414.12739918236	2878.64286357627	3393.21198957637	-0.237774073559714	1.97672656417502e-12	3.50129453421689e-11	CYB5B	6	17518308	17558147	-	5598	protein_coding	cytochrome b5 type B [Source:RefSeq peptide;Acc:NP_001153064]	-
ENSSSCG00000015611	2128.70545264182	2067.01105677137	2199.92766075958	2115.86640914335	2717.47073310334	2571.3911318185	2469.444591571	2531.399236497	2127.87764482903	2572.42642324746	-0.274024615825734	1.98163742628502e-12	3.50582924977636e-11	DIEXF	9	133115242	133141263	-	3532	protein_coding	digestive organ expansion factor homolog (zebrafish) [Source:HGNC Symbol;Acc:HGNC:28440]	-
ENSSSCG00000033791	1498.09184311643	1478.59185082916	1487.23603083663	1437.7550881679	1705.75415339249	1827.58478543418	1875.27590182807	1879.08521877957	1475.41870323753	1821.92501485858	-0.303891980056767	2.08899322418757e-12	3.69137973288311e-11	IMPA1	4	54937064	54968674	+	4272	protein_coding	inositol monophosphatase 1 [Source:HGNC Symbol;Acc:HGNC:6050]	-
ENSSSCG00000003885	3112.05252830825	3344.74827480294	3102.79348208684	3172.80531559043	3709.96469779968	3822.33816891939	3880.87133040273	3659.2712155181	3183.09990019712	3768.11135315997	-0.243223102826622	2.09342224498324e-12	3.69482832682604e-11	CMPK1	6	164160916	164197327	-	3431	protein_coding	UMP-CMP kinase [Source:UniProtKB/Swiss-Prot;Acc:Q29561]	-
ENSSSCG00000005778	805.954954612945	887.343706396834	899.173118581549	819.30165466829	579.713600174316	680.883334758367	642.762411580646	595.499571013009	852.943358564905	624.714729381585	0.449293941222075	2.13155328213756e-12	3.75768151888884e-11	HSBP1L1	6	127960266	127973191	+	1657	protein_coding	heat shock factor-binding protein 1-like protein 1 [Source:RefSeq peptide;Acc:NP_001129656]	-
ENSSSCG00000008068	5680.6494256434	5793.66602773873	5645.21932251147	5717.21421643528	6552.88828678716	6600.34217473353	6311.66182505737	6578.90250449532	5709.18724808222	6510.94869776834	-0.18984240907769	2.24641503801417e-12	3.95549396422e-11	IARS	3	41945558	42022760	-	5346	protein_coding	isoleucyl-tRNA synthetase [Source:HGNC Symbol;Acc:HGNC:5330]	-
ENSSSCG00000017626	6235.38432442916	6486.7559578149	6289.5959516387	6277.00406058363	7105.28553930928	7378.8970499262	7099.10099938212	7223.85168652884	6322.1850736166	7201.78381878661	-0.188036689363824	2.3690722598537e-12	4.16654996267194e-11	SRSF1	12	34275271	34282162	-	5908	protein_coding	serine and arginine rich splicing factor 1 [Source:HGNC Symbol;Acc:HGNC:10780]	-
ENSSSCG00000000927	858.249741744319	937.321619722054	929.637916233696	919.725765252631	1161.45063350805	1141.0665541123	1247.97512901397	1141.5495310055	911.233760738175	1173.01046190996	-0.362796613153083	2.63388712439869e-12	4.62683069178822e-11	TMTC3	5	94308752	94384263	-	8080	protein_coding	transmembrane and tetratricopeptide repeat containing 3 [Source:HGNC Symbol;Acc:HGNC:26899]	-
ENSSSCG00000011524	593.699642138543	658.199688698183	516.055208713641	544.875372279397	399.628048985785	376.598920328421	344.57366394014	424.00411151633	578.207477957441	386.201186192669	0.581576056934326	2.78780127146082e-12	4.88905652415743e-11	CHL1	13	56804304	57034184	+	8166	protein_coding	cell adhesion molecule L1 like [Source:HGNC Symbol;Acc:HGNC:1939]	-
ENSSSCG00000006267	1810.83517792171	1910.47646031879	1806.65481834096	1875.24626299077	1521.62173588511	1569.31869293963	1429.09718313635	1495.06164383302	1850.80317989306	1503.77481394853	0.29858559108774	2.7897191243516e-12	4.88905652415743e-11	PCMTD1	4	78099034	78163412	+	5543	protein_coding	protein-L-isoaspartate (D-aspartate) O-methyltransferase domain containing 1 [Source:HGNC Symbol;Acc:HGNC:30483]	-
ENSSSCG00000033185	1202.78010402161	1356.00451625786	1321.06440727946	1314.46212071781	991.48224811663	1023.67287570568	1048.07822781793	1017.39944376251	1298.57778706919	1020.15819885069	0.349135345487658	2.91982449787033e-12	5.11106368089649e-11	PPP2R3A	13	76910750	77149096	+	9666	protein_coding	protein phosphatase 2 regulatory subunit B''alpha [Source:HGNC Symbol;Acc:HGNC:9307]	-
ENSSSCG00000010281	36287.4553292589	37142.0764161089	36321.4242068506	35493.4601537548	31378.3897197319	32053.1699521422	33422.5409994246	32307.4299065309	36311.1040264933	32290.3826444574	0.169402261739898	2.95214253803781e-12	5.16157723473575e-11	PSAP	14	74734188	74858240	-	3413	protein_coding	prosaposin [Source:HGNC Symbol;Acc:HGNC:9498]	-
ENSSSCG00000021624	7417.65666879141	7046.88577885605	7340.16988279456	7497.00785946469	8299.11110336808	8273.90645409823	8412.23589176938	8330.68127788164	7325.43004747668	8328.98368177933	-0.185294533001435	2.95953772760389e-12	5.16844797066563e-11	LAD1	10	23763344	23779621	-	7082	protein_coding	ladinin 1 [Source:HGNC Symbol;Acc:HGNC:6472]	-
ENSSSCG00000001910	1408.8830885982	1405.03945008638	1335.83521826232	1374.12000819366	1154.36861745008	1100.68312874042	1064.64426935351	1082.63084553425	1380.96944128514	1100.58171526957	0.326612031084681	3.00817779066964e-12	5.24724720117509e-11	ISLR	7	59349680	59352843	-	2336	protein_coding	immunoglobulin superfamily containing leucine rich repeat [Source:HGNC Symbol;Acc:HGNC:6133]	-
ENSSSCG00000029573	2279.43748613814	2214.11585825693	2233.16198547101	2411.17295214879	2822.68925739326	2878.4929945302	2607.49493770087	2769.17821714884	2284.47207050372	2769.46385169329	-0.278774698543177	3.13036960920585e-12	5.45401078874953e-11	NASP	6	165770273	165805369	-	8208	protein_coding	nuclear autoantigenic sperm protein [Source:HGNC Symbol;Acc:HGNC:7644]	-
ENSSSCG00000033602	2178.94946380726	2238.63332517118	2153.76887643815	2194.41596098655	2533.33831559596	2668.12352282555	2599.7641183176	2608.20395148631	2191.44190660079	2602.35747705635	-0.248152616430279	3.20097443533557e-12	5.57051723787569e-11	UBE2K	8	30887524	30963762	+	5521	protein_coding	ubiquitin conjugating enzyme E2 K [Source:HGNC Symbol;Acc:HGNC:4914]	-
ENSSSCG00000009186	2020.0143264472	2011.37526646594	2055.9122536767	2090.01465790382	2434.1900907843	2481.23278680222	2430.79049465464	2386.2067615857	2044.32912612342	2433.10503345671	-0.251463424421249	3.31490593445519e-12	5.76206376532222e-11	METAP1	8	121291848	121352515	-	3106	protein_coding	methionyl aminopeptidase 1 [Source:HGNC Symbol;Acc:HGNC:15789]	-
ENSSSCG00000012650	2078.46144147639	2100.01533915595	2052.21955093099	2052.23132916911	1727.00020156642	1668.86853222844	1728.3903335459	1759.14360907023	2070.73191518311	1720.85066910275	0.267520673182496	3.33808900861147e-12	5.79560645802462e-11	OCRL	X	106135335	106192320	+	7867	protein_coding	OCRL, inositol polyphosphate-5-phosphatase [Source:HGNC Symbol;Acc:HGNC:8108]	-
ENSSSCG00000002452	4138.46589925935	4066.12758978018	3907.80268065267	3973.21530589137	3515.71511449519	3448.55669687272	3412.60455633023	3448.84733883506	4021.40286889589	3456.4309266333	0.21807162354784	3.39008930757895e-12	5.87904557363168e-11	LGMN	7	114175183	114217319	-	4421	protein_coding	legumain [Source:HGNC Symbol;Acc:HGNC:9472]	-
ENSSSCG00000034156	1727.77875130129	1798.26190021122	1630.32826223308	1673.40374369749	2098.3001863203	2092.42492391951	2070.75519194796	2044.26796197576	1707.44316436077	2076.43706604088	-0.282548269700877	3.41634266208592e-12	5.91769273662595e-11	GTF2F2	11	21983665	22145003	-	5163	protein_coding	general transcription factor IIF subunit 2 [Source:RefSeq peptide;Acc:NP_001230557]	-
ENSSSCG00000038500	1775.97198650079	1911.4194398155	1934.05306306812	1810.61688489194	1492.2819550735	1445.35096854224	1600.27961233738	1414.04845131004	1858.01534356909	1487.99024681579	0.32175517541101	3.62523577277036e-12	6.27224667228505e-11	TRIB1	4	14287252	14298100	-	6433	protein_coding	tribbles pseudokinase 1 [Source:HGNC Symbol;Acc:HGNC:16891]	-
ENSSSCG00000040786	19533.6410755428	19299.0183795086	19666.4116479905	20092.7765018651	18012.6019851719	17327.3069328164	17082.9020314939	17572.4979418009	19647.9619012267	17498.8272228208	0.167051366953059	3.64975935112106e-12	6.30735932359438e-11	SPTBN1	3	86585016	86784412	-	10972	protein_coding	spectrin beta, non-erythrocytic 1 [Source:HGNC Symbol;Acc:HGNC:11275]	-
ENSSSCG00000009528	2766.496778048	2757.27204835743	2655.97644985536	2703.49660078044	3166.67289449495	3233.49147803181	3190.61959975341	3148.99331456173	2720.81046926031	3184.94432171047	-0.22758529957188	3.68533086509485e-12	6.36146117153063e-11	TPP2	11	70943108	71009377	+	6857	protein_coding	tripeptidyl peptidase 2 [Source:HGNC Symbol;Acc:HGNC:12016]	-
ENSSSCG00000013351	560.887226683564	600.677939399345	603.756898924367	569.732825394333	372.311701333592	384.112115746444	469.371176841537	400.857485081195	583.763722600402	406.663119750692	0.524815280865272	3.7062755026908e-12	6.39021882625787e-11	NAV2	2	39262275	39704809	-	12403	protein_coding	neuron navigator 2 [Source:HGNC Symbol;Acc:HGNC:15997]	-
ENSSSCG00000006954	6863.94715798862	6388.68609015786	6749.33744348019	6697.59216728835	7876.21357304895	7540.4307514137	7651.30238390157	7592.09347072416	6674.89071472876	7665.0100447721	-0.199658217916408	3.72808536736558e-12	6.42040013497577e-11	EEF1D	4	969524	984165	+	4313	protein_coding	eukaryotic translation elongation factor 1 delta [Source:HGNC Symbol;Acc:HGNC:3211]	-
ENSSSCG00000017104	6720.39284037308	6713.07103702345	6728.10440269233	6834.8053084828	7519.07762041102	7719.80829201901	7638.04955067311	7554.21717292122	6749.09339714291	7607.78815900609	-0.172897369652446	3.74911392988979e-12	6.44916783741365e-11	NSUN2	16	75335759	75367180	+	3094	protein_coding	NOP2/Sun RNA methyltransferase family member 2 [Source:HGNC Symbol;Acc:HGNC:25994]	-
ENSSSCG00000028638	1438.61934010428	1381.46496266882	1386.6098810159	1526.24762125707	1828.1718595375	1794.71455548033	1736.12115292917	1729.68426633461	1433.23545126152	1772.1729585704	-0.307223860038156	3.79365723543449e-12	6.51827235129838e-11	UTP4	6	17782199	17818173	-	2505	protein_coding	UTP4, small subunit processome component [Source:HGNC Symbol;Acc:HGNC:1983]	-
ENSSSCG00000023050	1613.96068519183	1681.33244262014	1652.48447870736	1692.29540806484	1933.39038382743	2169.43517695425	2070.75519194796	1988.50563465475	1660.01825364604	2040.5215968461	-0.298047133773833	3.8159690759907e-12	6.54906361327103e-11	SEPT10	3	46481207	46546753	-	5613	protein_coding	septin 10 [Source:HGNC Symbol;Acc:HGNC:14349]	-
ENSSSCG00000005587	1415.03541649601	1439.92969146436	1434.61501671019	1574.96822936234	1189.77869773996	1157.97124380285	1189.44178225491	1114.19442703671	1466.13708850823	1162.84653770861	0.334289705846129	3.89205623416265e-12	6.67196858348296e-11	NEK6	1	265078396	265170979	+	3619	protein_coding	NIMA related kinase 6 [Source:HGNC Symbol;Acc:HGNC:7749]	-
ENSSSCG00000015988	5743.19809260446	5706.91191404213	5846.47162215293	6262.08958871467	7315.72258788914	7194.82376218462	6699.30719699003	6758.81491905932	5889.66780437855	6992.16711653078	-0.247930638926733	3.98402207413794e-12	6.82178016230691e-11	-	15	82958242	82964421	+	1325	protein_coding		-
ENSSSCG00000022864	4592.71277571423	4235.86389918659	4510.63640389061	4342.09991011702	5072.74693067019	5333.42959736934	5242.59994462771	5044.91244347594	4420.32824722711	5173.42222903579	-0.227253336143678	4.01732963981885e-12	6.87092365232320e-11	-	17	38637488	38643983	-	1966	protein_coding	eukaryotic translation initiation factor 6 [Source:RefSeq peptide;Acc:NP_001230506]	-
ENSSSCG00000008326	274.803979435457	217.828263738224	220.638989056458	247.580233024762	420.874097159712	391.625311164468	372.183733166113	336.678202692868	240.212866313725	380.34033604579	-0.666353644620847	4.10253598356348e-12	7.00861645576926e-11	TGFA	3	71948146	72050468	+	2009	protein_coding	transforming growth factor alpha [Source:HGNC Symbol;Acc:HGNC:11765]	-
ENSSSCG00000015537	2280.46287412111	2418.74240904132	2356.86752745246	2272.96551282975	1974.87076359557	1968.45719952212	1944.85327627752	1848.57375666053	2332.25958086116	1934.18874901394	0.270046412683015	4.28084777676321e-12	7.30486999343781e-11	XPR1	9	122237887	122462356	+	8732	protein_coding	xenotropic and polytropic retrovirus receptor 1 [Source:HGNC Symbol;Acc:HGNC:12827]	-
ENSSSCG00000003809	4692.17541006213	4925.18191127594	4758.97066353992	4864.10642553067	4162.20200893043	4158.55366387593	4235.38461926422	4173.75759400814	4810.10860260217	4182.47447151968	0.201980984219298	4.31076728516533e-12	7.34751809039494e-11	JAK1	6	147321176	147567187	+	5657	protein_coding	Janus kinase 1 [Source:HGNC Symbol;Acc:HGNC:6190]	-
ENSSSCG00000035538	2636.27250421105	2888.34619839905	2975.39523735969	2805.90930761397	3443.88323733572	3447.61754744547	3266.8233908171	3422.54435424968	2826.48081189594	3395.21713246199	-0.264202571676683	4.42282422861458e-12	7.52990873807739e-11	-	4	40378831	40411368	+	4931	protein_coding	ubiquinol-cytochrome c reductase binding protein [Source:RefSeq peptide;Acc:NP_001172101]	-
ENSSSCG00000010454	1862.10457707011	2186.76945285256	2050.37319955813	1996.55063419166	1600.53562910256	1659.47703795591	1615.74125110393	1618.15961169259	2023.94946591812	1623.47838246375	0.318533597731837	4.45142602694147e-12	7.56996211696752e-11	IFIT5	14	101254658	101267659	+	3218	protein_coding	interferon induced protein with tetratricopeptide repeats 5 [Source:HGNC Symbol;Acc:HGNC:13328]	-
ENSSSCG00000031882	2156.39092818196	2246.1771611448	2163.92380898886	2158.62122850104	2645.63885594387	2636.19244229895	2543.43957709661	2539.81619156432	2181.27828170417	2591.27176672594	-0.248747809052089	4.55432221432421e-12	7.73612317818124e-11	PNPT1	3	85595305	85639660	+	5079	protein_coding	polyribonucleotide nucleotidyltransferase 1 [Source:HGNC Symbol;Acc:HGNC:23166]	-
ENSSSCG00000040366	98.4372463649399	113.157539604272	119.089663549302	101.418408708939	53.6209787246749	48.8357702171519	38.6540969163619	41.0326559531932	108.025714556863	45.5358754528455	1.2432038331984	4.63551528682048e-12	7.86508247868495e-11	ADAMTSL1	1	203935290	204383707	-	9202	protein_coding	ADAMTS like 1 [Source:HGNC Symbol;Acc:HGNC:14632]	-
ENSSSCG00000028228	3132.56028796762	3373.03765970401	2998.4746295204	3229.48030869248	3747.39821124898	3910.61821508116	3696.43606797323	3854.96542083333	3183.38822147113	3802.35447878418	-0.256677737322605	5.05744398634766e-12	8.57121813777148e-11	XPO1	3	80254765	80302922	+	10993	protein_coding	exportin 1 [Source:HGNC Symbol;Acc:HGNC:12825]	-
ENSSSCG00000004172	618.308953729779	704.405684036594	710.845278550095	716.888947834754	485.623958261207	502.444943580312	502.503259912704	511.330020339793	687.612216037805	500.475545523504	0.459337509629513	5.25388940895627e-12	8.89404161693234e-11	SLC2A12	1	29835667	29901993	+	6494	protein_coding	solute carrier family 2 member 12 [Source:HGNC Symbol;Acc:HGNC:18067]	-
ENSSSCG00000033991	1108.44440958854	1185.32522735475	1252.74940648374	1207.07792326129	940.896419131088	958.871565225232	922.17631214749	855.373058716567	1188.39924167208	919.329338805094	0.370262556374783	5.51765002405618e-12	9.32995832865917e-11	DPP7	AEMK02000682.1	780328	785915	+	3560	protein_coding	dipeptidyl peptidase 7 [Source:HGNC Symbol;Acc:HGNC:14892]	-
ENSSSCG00000007331	2321.47839343983	2354.61980326556	2216.5448231153	2223.25060659987	2769.06827866859	2787.39550008667	2694.74275645494	2623.98574223754	2278.97340660514	2718.79806936193	-0.255101859642847	5.61511356032035e-12	9.48400947209714e-11	RBL1	17	40201086	40279318	-	5338	protein_coding	RB transcriptional corepressor like 1 [Source:HGNC Symbol;Acc:HGNC:9893]	-
ENSSSCG00000029857	5794.46749175287	5852.13075653427	6266.51655947798	6208.39748998641	6886.75475809174	7251.1727278198	6932.33618125724	6977.65575080968	6030.37807443788	7011.97985449462	-0.217622832925912	5.66768126201492e-12	9.56196813820028e-11	-	X	20129713	20163070	+	2678	protein_coding		-
ENSSSCG00000003820	2402.48404409431	2574.33402599719	2545.19536748391	2686.59353266228	2985.57562672671	3270.11830569467	3047.04723977835	3045.88561498704	2552.15174255942	3087.15669679669	-0.274853847569131	5.70649599326801e-12	9.60886721295756e-11	USP1	6	149966194	149986255	-	7035	protein_coding	ubiquitin specific peptidase 1 [Source:HGNC Symbol;Acc:HGNC:12607]	-
ENSSSCG00000011027	5419.17548998653	5586.21053846423	5515.05155072503	5704.28834081551	6196.76405072894	6559.0195999344	6299.51339459795	6475.79480492062	5556.18147999783	6382.77296254548	-0.200235802718268	5.70836552948934e-12	9.60886721295756e-11	KIF5B	10	42595285	42693526	-	5955	protein_coding	kinesin family member 5B [Source:HGNC Symbol;Acc:HGNC:6324]	-
ENSSSCG00000004583	1011.03255120657	996.729328014297	1073.65332331657	1027.10996270915	1332.43073547919	1281.93896820024	1276.68960100898	1267.80385701533	1027.13129131165	1289.71579042593	-0.328241740816933	5.95428139165903e-12	1.00115166488391e-10	-	1	112371319	112400238	+	1705	protein_coding		-
ENSSSCG00000003451	5490.9526487943	6002.06449650994	5703.37939075648	5443.78223217098	4609.38073716262	4879.82042400618	4906.86150283988	4829.22796987582	5660.04469205792	4806.32265847112	0.236204748842135	6.26867508282852e-12	1.05282680388856e-10	-	6	73018916	73049996	+	2554	protein_coding		-
ENSSSCG00000009077	1269.43032291454	1247.5618741371	1221.36143314516	1311.47922634402	1607.61764516054	1551.47485382182	1534.01544619505	1533.99006101938	1262.45821413521	1556.7745015492	-0.30299875048529	6.28988038847332e-12	1.05519995628449e-10	HSPA4L	8	96961578	97089996	-	13303	protein_coding	heat shock protein family A (Hsp70) member 4 like [Source:HGNC Symbol;Acc:HGNC:17041]	-
ENSSSCG00000023890	1931.83095991194	1874.64323944411	1886.97110306025	1898.11511985651	1594.4653296243	1551.47485382182	1603.5928206445	1535.04218040279	1897.8901055682	1571.14379612335	0.272646403543375	6.42575775578309e-12	1.07678372100842e-10	ATG2A	2	7261756	7282611	+	6923	protein_coding	autophagy related 2A [Source:HGNC Symbol;Acc:HGNC:29028]	-
ENSSSCG00000022401	869.529009556969	890.172644886941	847.475280141542	851.119194655408	664.697792870027	659.28289793155	686.938522342202	629.167391282296	864.574032310215	660.021651106519	0.389775702526796	6.66696390915871e-12	1.11594949204481e-10	AGTRAP	6	71825356	71836942	+	2969	protein_coding	angiotensin II receptor associated protein [Source:HGNC Symbol;Acc:HGNC:13539]	-
ENSSSCG00000001499	5680.6494256434	5988.8627835561	6001.56513747295	5946.89708321728	5236.64501658334	4972.79621730421	4990.79611328684	5232.18969372384	5904.49360747244	5108.10676022456	0.209304168704006	6.73738335895927e-12	1.12647237012913e-10	DST	7	28811974	29299171	+	25110	protein_coding	dystonin [Source:HGNC Symbol;Acc:HGNC:1090]	-
ENSSSCG00000003931	1714.4487075227	1699.24905305749	1522.31670692092	1524.25902500787	2086.15958736377	1974.09209608564	2049.77153933622	1946.42085931814	1615.06837312725	2014.11102052594	-0.318742733972025	6.80695441439974e-12	1.13682999032875e-10	KIF2C	6	166555820	166577902	-	3852	protein_coding	kinesin family member 2C [Source:HGNC Symbol;Acc:HGNC:6393]	-
ENSSSCG00000010185	5655.0147260692	5481.53981433028	5906.47804177079	5582.98396961462	4915.93086081501	4824.41060779825	4797.52562870503	5015.45310074031	5656.50413794622	4888.33004951465	0.210707977459554	6.8297462142587e-12	1.13936057091112e-10	GALNT2	14	59961110	60141385	-	4606	protein_coding	polypeptide N-acetylgalactosaminyltransferase 2 [Source:HGNC Symbol;Acc:HGNC:4124]	-
ENSSSCG00000007692	7243.34071168682	7705.08546755423	7515.57326321601	8230.7998754176	8826.21544139743	9262.83080099556	8948.97563752229	9006.14192203421	7673.69982946867	9011.04095048737	-0.231850674272694	7.01917723928534e-12	1.16965373571734e-10	-	3	9994833	10024031	+	4421	protein_coding		-
ENSSSCG00000033228	2598.33314884123	2775.18865879477	2675.36313927036	2661.73607954734	3127.21594788623	3205.31699521422	3096.74536438511	3151.09755332856	2677.65525661343	3145.09396520353	-0.232098616513599	7.47604322399581e-12	1.2443940696727e-10	SPAG9	12	27198946	27425463	-	12436	protein_coding	sperm associated antigen 9 [Source:HGNC Symbol;Acc:HGNC:14524]	-
ENSSSCG00000030386	2074.35988954451	1998.17355351211	2009.75346935527	2106.91772602197	2435.20180736401	2513.16386732882	2340.22946759345	2565.06705676628	2047.30115960847	2463.41554976314	-0.267729416997559	7.81982894276007e-12	1.29874903862209e-10	NUP205	18	13640866	13822410	-	8606	protein_coding	nucleoporin 205 [Source:HGNC Symbol;Acc:HGNC:18658]	-
ENSSSCG00000040317	5436.60708569699	5775.74941730139	5636.91074133361	5751.02035267159	4923.01287687298	5014.11879210334	4900.23508622565	4738.74570290211	5650.0718992509	4894.02811452602	0.207160283483884	7.8200123151578e-12	1.29874903862209e-10	SOD2	1	7679352	7691724	+	3832	protein_coding	superoxide dismutase [Source:RefSeq peptide;Acc:NP_999292]	-
ENSSSCG00000004679	1135.10449714571	1126.86049855921	1020.10913350371	1117.59109204752	833.654461681738	864.017473072687	817.258049088794	890.092998369269	1099.91630531404	851.255745553122	0.368699921630805	8.01116397491999e-12	1.32901556754123e-10	SORD	1	126654485	126701503	-	6501	protein_coding	sorbitol dehydrogenase [Source:HGNC Symbol;Acc:HGNC:11184]	-
ENSSSCG00000002852	842.868921999798	720.436335480533	796.700617387964	760.638065317041	606.018231246798	581.333495469558	554.410190057533	559.727511976892	780.160985046334	575.372357187695	0.437897858259139	8.19058391622751e-12	1.35727076140686e-10	PLEKHF1	6	39786956	39797573	+	1895	protein_coding	pleckstrin homology and FYVE domain containing 1 [Source:HGNC Symbol;Acc:HGNC:20764]	-
ENSSSCG00000032234	3388.90728370965	3591.80890293894	3488.68091901404	3431.32282798576	4151.07312655361	4062.76042229613	3989.10280176855	3964.38583670852	3475.1799834121	4041.8305468317	-0.217849180947623	8.20915360382697e-12	1.35883814481105e-10	TMEM165	8	54751562	54791231	+	5284	protein_coding	transmembrane protein 165 [Source:HGNC Symbol;Acc:HGNC:30760]	-
ENSSSCG00000026302	11004.4638332139	10470.844331382	11271.0519556079	11808.2845277192	13398.1626651107	12703.8743024503	12885.067106377	12925.2866252559	11138.6611619808	12978.0976747985	-0.220542939553842	8.2386567020284e-12	1.36220982321565e-10	-	14	137265908	137296312	-	12601	protein_coding		-
ENSSSCG00000034709	6858.82021807378	7239.25359618331	6805.65116035234	7060.51098276642	7880.26043936779	8123.64254573776	7881.01815986167	7978.22128443755	6991.05898934396	7965.78560735119	-0.188418154986243	8.59784880445467e-12	1.4200256596859e-10	-	AEMK02000452.1	1900333	1912308	+	5276	protein_coding		-
ENSSSCG00000001400	3284.3177094469	3243.8494686558	3292.04449780473	3222.5202218203	3806.07777287221	3725.60577791234	3774.848664575	3746.59712434157	3260.68297443193	3763.28233492528	-0.206698173187997	8.82140809315643e-12	1.45402195892684e-10	DDX39B	7	23654600	23669155	-	5865	protein_coding	DExD-box helicase 39B [Source:HGNC Symbol;Acc:HGNC:13917]	-
ENSSSCG00000010370	63271.5654890481	66319.7480030705	66215.6992847846	64887.8956112289	57742.7120704169	58941.0180543933	59798.9923323809	57918.119937624	65173.727097033	58600.2105987038	0.153430916745238	8.82318541523933e-12	1.45402195892684e-10	-	14	88319211	88337496	-	1933	protein_coding	Sus scrofa annexin A8 (ANXA8), mRNA. [Source:RefSeq mRNA;Acc:NM_001243599]	-
ENSSSCG00000008237	3954.92145030805	4012.37775846815	3777.63490886622	3871.79689718243	3350.80531200233	3400.66007608283	3308.79069604058	3378.35534014624	3904.18275370621	3359.65285606799	0.216358005575992	8.83686512332025e-12	1.45466894535539e-10	RETSAT	3	59399688	59418355	+	5754	protein_coding	retinol saturase [Source:HGNC Symbol;Acc:HGNC:25991]	-
ENSSSCG00000000259	200.976044661752	214.999325248117	204.021826700742	254.540319896944	136.581738260964	117.393678406615	114.857887980047	122.045848476164	218.634379126889	122.719788280948	0.832242831226247	8.9488064693937e-12	1.47147188185819e-10	CSAD	5	18379344	18410396	-	3326	protein_coding	cysteine sulfinic acid decarboxylase [Source:HGNC Symbol;Acc:HGNC:18966]	-
ENSSSCG00000004875	3246.37835407708	3380.58149567763	3254.19429466115	3487.99782108782	2945.10696353828	2830.5963737403	2712.41320075956	2732.3540387293	3342.28799137592	2805.11764419186	0.252289149874817	9.0039948202693e-12	1.47891606552309e-10	CYB5A	1	149737537	149783623	+	3189	protein_coding	cytochrome b5 type A [Source:HGNC Symbol;Acc:HGNC:2570]	-
ENSSSCG00000014791	4627.57596713514	4567.79268202579	4598.33809410133	4874.04940677665	5729.35099090253	5440.49263207617	5354.14462430064	5277.4308272107	4666.93903750973	5450.35476862251	-0.224190278746232	9.06173573365776e-12	1.48676267031652e-10	RRM1	9	6026595	6058025	-	2383	protein_coding	ribonucleotide reductase catalytic subunit M1 [Source:HGNC Symbol;Acc:HGNC:10451]	-
ENSSSCG00000010243	2865.95941239591	2938.32411172427	2884.92402008967	2853.63561759465	3343.72329594435	3379.99878868326	3364.01083449252	3315.22817714133	2885.71079045112	3350.74027406537	-0.215491139565121	9.14978688449705e-12	1.49955957797131e-10	CCAR1	14	71827631	71894754	+	5101	protein_coding	cell division cycle and apoptosis regulator 1 [Source:HGNC Symbol;Acc:HGNC:24236]	-
ENSSSCG00000003155	1241.7448473744	1291.88191048211	1186.28075706087	1230.94107825163	1491.27023849379	1608.76296888425	1561.62551542102	1492.95740506618	1237.71214829225	1538.65403196631	-0.314492746691997	9.27277649443504e-12	1.51804817385296e-10	PPP1R15A	6	54172050	54179043	+	5887	protein_coding	protein phosphatase 1 regulatory subunit 15A [Source:HGNC Symbol;Acc:HGNC:14375]	-
ENSSSCG00000040207	1808.78440195577	1842.58193655623	1975.59596895741	1954.79011295857	2258.15140591461	2265.22841853404	2415.3288558881	2270.47362941003	1895.43810510699	2302.29557743669	-0.279692797037585	9.62744092980645e-12	1.57438217135015e-10	P2RY2	9	7688110	7694360	+	1417	protein_coding	purinergic receptor P2Y2 [Source:HGNC Symbol;Acc:HGNC:8541]	-
ENSSSCG00000003600	6722.44361633902	6541.44876862363	6683.79196974375	6356.54791055143	7259.06645942533	7654.0678321113	8227.80062933988	7797.25675049013	6576.05806631446	7734.54791784166	-0.233795018411387	9.68803393737431e-12	1.58255572992334e-10	TINAGL1	6	88095635	88106088	+	2403	protein_coding	tubulointerstitial nephritis antigen like 1 [Source:HGNC Symbol;Acc:HGNC:19168]	-
ENSSSCG00000015423	1414.01002851304	1494.62250227309	1406.91974611733	1380.08579694125	1784.66804660993	1808.80179688912	1649.97773694413	1779.13387735512	1423.90951846118	1755.64536444958	-0.302694870766352	9.79511357434521e-12	1.59829675982259e-10	DNAJC2	9	103329875	103359519	-	2405	protein_coding	DnaJ heat shock protein family (Hsp40) member C2 [Source:HGNC Symbol;Acc:HGNC:13192]	MYB
ENSSSCG00000009916	1926.7040199971	1935.93690672976	1924.82130620383	1826.5256548855	1628.86369333446	1556.17060095809	1569.35633480429	1460.34170418031	1903.49697195405	1553.68308331929	0.292902374479663	9.9405298925725e-12	1.61915410566257e-10	ACADS	14	40642914	40657397	+	2381	protein_coding	acyl-CoA dehydrogenase short chain [Source:HGNC Symbol;Acc:HGNC:90]	-
ENSSSCG00000008486	3143.83955578027	3221.21796073495	3111.1020632647	3233.45750119087	2820.66582423384	2675.63671824357	2635.10500692684	2668.17475634098	3177.4042702427	2699.89557643631	0.234673037854037	9.94465040087778e-12	1.61915410566257e-10	GALM	3	101617525	101682988	-	2329	protein_coding	Sus scrofa galactose mutarotase (GALM), mRNA. [Source:RefSeq mRNA;Acc:NM_214406]	-
ENSSSCG00000017342	852.097413846511	780.787023269478	851.167982887257	837.199020911044	1077.47815739205	1032.12522055096	1065.74867212255	1073.16177108352	830.312860228572	1062.12845528727	-0.355173171487244	1.00496808177888e-11	1.63447044401857e-10	KIF18B	12	18426692	18447687	+	2865	protein_coding	kinesin family member 18B [Source:HGNC Symbol;Acc:HGNC:27102]	-
ENSSSCG00000004946	688.035336571611	747.782740884898	677.610953838662	642.316588489946	908.521488580341	899.705151308298	884.626618000167	933.229893089292	688.936404946279	906.520787744525	-0.395523357745369	1.0322264887578e-11	1.67697449382721e-10	ZWILCH	1	164481964	164527136	+	2662	protein_coding	zwilch kinetochore protein [Source:HGNC Symbol;Acc:HGNC:25468]	-
ENSSSCG00000009777	1725.72797533535	1778.45933078048	1654.33083008022	1696.27260056323	2128.65168371162	1995.69253291246	2065.23317810276	2102.13452806359	1713.69768418982	2072.92798069761	-0.274312593809282	1.04827510019499e-11	1.70119421592035e-10	KMT5A	14	29520015	29543852	-	6202	protein_coding	lysine methyltransferase 5A [Source:HGNC Symbol;Acc:HGNC:29489]	-
ENSSSCG00000036924	1569.8690019242	1564.40298502906	1482.62015240448	1496.41867751915	1825.13670979837	1913.98653274145	1926.07842920386	1795.96778748977	1528.32770421922	1865.29236480836	-0.2877392231324	1.0736821916457e-11	1.74053219632651e-10	PSMA4	7	47440588	47460879	-	3047	protein_coding	proteasome subunit alpha 4 [Source:HGNC Symbol;Acc:HGNC:9533]	-
ENSSSCG00000000908	1358.63907743276	1317.34235689307	1374.60859709233	1369.14851757067	1610.65279489967	1723.33919900911	1649.97773694413	1644.46259627797	1354.93463724721	1657.10808178272	-0.290982942965049	1.09081796407763e-11	1.76639078352375e-10	-	5	89702682	89707784	+	444	protein_coding		-
ENSSSCG00000014337	3370.45030001622	3598.40975941585	3460.06247273475	3642.11403040042	4095.42871466951	4342.6269516175	4008.98205161125	4142.19401250569	3517.75914064181	4147.30793260099	-0.237900087284814	1.11678210000221e-11	1.80647377868036e-10	ETF1	2	140469315	140504363	-	6319	protein_coding	eukaryotic translation termination factor 1 [Source:HGNC Symbol;Acc:HGNC:3477]	-
ENSSSCG00000013296	118.945006024302	184.823981353645	132.014123159303	145.167526191226	67.7850108406268	58.2272644896811	81.7258049088794	41.0326559531932	145.237659182119	62.1926840480951	1.22792849080149	1.14119114459002e-11	1.84395717555965e-10	SLC1A2	2	25604950	25766656	+	9409	protein_coding	solute carrier family 1 member 2 [Source:HGNC Symbol;Acc:HGNC:10940]	-
ENSSSCG00000015976	687.009948588643	680.831196619037	678.534129525091	667.174041604882	867.041108812196	942.906024961932	907.819076149985	836.434909815093	678.387329084413	888.550279934801	-0.390041676750856	1.16504799943831e-11	1.88046816705877e-10	LNPK	15	81721626	81806168	-	7838	protein_coding	lunapark, ER junction formation factor [Source:HGNC Symbol;Acc:HGNC:21610]	-
novel.104	1016.15949112141	1052.36511831973	990.56751153799	1106.65381267695	822.525579304919	812.364254573776	781.917160479549	815.392522146789	1041.43648341402	808.049879126258	0.365316753695056	1.17363163399714e-11	1.8917348182721e-10	-	12	2455868	2478126	-	5408	-	-	-
ENSSSCG00000016970	877.732113420714	1008.04508197472	871.477847988688	897.851206511488	1289.93863913133	1174.8759334934	1165.14492133605	1143.65376977233	913.776562473903	1193.40331593328	-0.385046294566376	1.17456513458493e-11	1.8917348182721e-10	-	16	47738777	47777373	-	1313	protein_coding	survival motor neuron protein [Source:RefSeq peptide;Acc:NP_001124207]	-
ENSSSCG00000006261	4407.11755079699	4525.35860467418	4287.22788777486	4364.96876698276	5136.48507519197	5206.64442469019	5050.43386281494	4903.9284460983	4396.1682025572	5074.37295219885	-0.207311147331954	1.18531933357239e-11	1.90699595910448e-10	TCEA1	4	77109741	77138928	+	3105	protein_coding	transcription elongation factor A1 [Source:HGNC Symbol;Acc:HGNC:11612]	-
ENSSSCG00000028420	2588.07926901154	2695.03540157508	2535.96361061963	2756.1944013841	3223.32902295876	3135.8199375975	3105.58058653742	3058.51104758802	2643.81817064759	3130.81014867042	-0.244218980405855	1.22131505657664e-11	1.96279016743362e-10	EIF4E	8	121409716	121466897	+	6253	protein_coding	eukaryotic translation initiation factor 4E [Source:HGNC Symbol;Acc:HGNC:3287]	-
ENSSSCG00000033700	1900.04393243993	2012.31824596264	2055.9122536767	2174.5299984946	2554.58436376989	2402.34423491297	2457.29616111158	2491.41869992722	2035.70110764347	2476.41086493041	-0.282343943847253	1.22392412921341e-11	1.96486592713551e-10	-	14	90480951	90506642	+	7989	protein_coding		-
ENSSSCG00000028169	1163.81536066882	1054.25107731314	1042.265349978	1054.95031019788	1375.93454840675	1360.82752008948	1380.50346129864	1307.78439358511	1078.82052453946	1356.262480845	-0.331035941940478	1.22988539292842e-11	1.97231298388542e-10	NCAPG2	18	653259	717200	+	6803	protein_coding	non-SMC condensin II complex subunit G2 [Source:HGNC Symbol;Acc:HGNC:21904]	-
ENSSSCG00000000892	67.6756068758962	66.951544265861	75.700406287153	64.6293780988336	23.2694813333495	15.0263908360467	26.5056664569339	25.2508652019651	68.7392338819359	22.5131009570738	1.62179110559425	1.30805747006732e-11	2.09542095688335e-10	HAL	5	87522525	87547855	+	3818	protein_coding	histidine ammonia-lyase [Source:HGNC Symbol;Acc:HGNC:4806]	-
ENSSSCG00000008164	10126.7317197932	10371.8314842282	11025.4872230179	10996.9372580477	11672.174180124	12601.5070148797	13025.3262580449	12895.8272825202	10630.2469212718	12548.7086838922	-0.239179416865921	1.31540628258473e-11	2.10493232816187e-10	MAP4K4	3	52484107	52649625	-	6958	protein_coding	mitogen-activated protein kinase kinase kinase kinase 4 [Source:HGNC Symbol;Acc:HGNC:6866]	-
ENSSSCG00000013381	8484.06017107825	8663.15263620373	8320.58246178183	8354.09284286769	9411.99934105001	10157.8402051676	9609.40849340756	9501.69015162277	8455.47202798288	9670.23454781198	-0.193901366968487	1.36486133489628e-11	2.18173011239477e-10	RPS13	2	42030566	42033378	+	565	protein_coding	Sus scrofa ribosomal protein S13 (RPS13), mRNA. [Source:RefSeq mRNA;Acc:NM_001244829]	-
ENSSSCG00000006830	4638.85523494779	4614.9416568609	4645.4200541092	4525.05076504295	5546.23028997486	5365.36067789593	5059.26908496725	5365.80885541758	4606.06692774021	5334.16722706391	-0.212041221451068	1.44210209568448e-11	2.30273133351588e-10	-	4	110662692	110721525	+	5527	protein_coding		-
ENSSSCG00000012560	3356.09486825467	3275.91077154368	3523.76159509833	3605.32499979031	4190.53007316233	4040.22083604206	3905.16819132159	4177.9660715418	3440.27305867175	4078.47129301695	-0.245658540791573	1.5071784536631e-11	2.40260447264457e-10	PRPS1	X	88074965	88103409	+	3548	protein_coding	phosphoribosyl pyrophosphate synthetase 1 [Source:HGNC Symbol;Acc:HGNC:9462]	-
ENSSSCG00000033443	665.476800946312	687.432053095953	605.603250297224	626.407818496387	817.466996406365	863.078323645434	868.060576464584	860.633655633643	646.229980708969	852.309888037506	-0.399522859058687	1.50787031406418e-11	2.40260447264457e-10	DEPDC1	6	144157588	144185963	+	5944	protein_coding	DEP domain containing 1 [Source:HGNC Symbol;Acc:HGNC:22949]	-
ENSSSCG00000031076	3206.38822274132	2981.70116857257	3413.90368841332	3201.63996120375	3812.14807235047	3722.78832963058	4058.680176218	3829.71455563137	3200.90826023274	3855.8327834576	-0.26803076000231	1.51992071399555e-11	2.41922065405865e-10	MAPK7	12	60128686	60149270	-	10888	protein_coding	mitogen-activated protein kinase 7 [Source:HGNC Symbol;Acc:HGNC:6880]	-
ENSSSCG00000036948	142.528929632569	125.416273061402	154.170339633592	158.093401810993	68.7967274203376	86.4017473072687	67.3685689113736	53.6580885541758	145.052236034639	69.0562830482889	1.06486029381397	1.52860270197005e-11	2.43044570332423e-10	-	10	23628938	23663545	+	8639	protein_coding		-
ENSSSCG00000006029	2107.17230499949	2172.62476040203	2072.52941603242	2097.9690429006	2436.21352394372	2623.98349974466	2515.82950787064	2486.15810301014	2112.57388108363	2515.54615864229	-0.252248305664054	1.53714691083351e-11	2.4414280115198e-10	NUDCD1	4	28203731	28320285	+	4273	protein_coding	NudC domain containing 1 [Source:HGNC Symbol;Acc:HGNC:24306]	-
ENSSSCG00000028672	346.581138243226	352.674331766648	365.577571825763	349.992939858299	220.554214376965	238.543954522242	228.611373191055	249.352293869405	353.706495423484	234.265458989917	0.594666280790868	1.54165050634011e-11	2.4459761331443e-10	GCKR	3	111646705	111683660	-	5812	protein_coding	glucokinase regulator [Source:HGNC Symbol;Acc:HGNC:4196]	-
ENSSSCG00000039858	500.389335688444	543.156190100506	466.203721646491	450.41705044264	360.171102377062	334.33719610204	309.232775330895	336.678202692868	490.04157446952	335.104819125716	0.547443559876453	1.59319150263641e-11	2.52506461958761e-10	-	17	47840050	47849344	-	4649	protein_coding		-
ENSSSCG00000005047	483.983127960954	466.774850867623	480.97453262935	487.206081052745	662.674359710605	677.126737049356	610.734731278518	648.10554018377	479.734648127668	649.660342055562	-0.438956994984986	1.62283855635315e-11	2.56932210503725e-10	CDKN3	1	183792595	183809171	+	3050	protein_coding	cyclin dependent kinase inhibitor 3 [Source:HGNC Symbol;Acc:HGNC:1791]	-
ENSSSCG00000012277	2229.1934749727	2471.54926085664	2367.9456356896	2382.33830653546	1791.75006266791	1979.72699264916	2008.90863688178	1944.31662055131	2362.7566695136	1931.17557818754	0.291570407278658	1.68522264616578e-11	2.66526092735064e-10	TIMP1	X	42102211	42106415	+	1061	protein_coding	metalloproteinase inhibitor 1 precursor [Source:RefSeq peptide;Acc:NP_999022]	-
ENSSSCG00000035715	380.418941681174	376.248819184205	372.039801630764	365.901709851858	508.893439594556	523.106230979877	524.591315293483	523.955452940775	373.652318087	520.136609702173	-0.477189441736709	1.73967124619884e-11	2.74845942434422e-10	GCH1	1	184201927	184257345	-	3038	protein_coding	GTP cyclohydrolase 1 [Source:HGNC Symbol;Acc:HGNC:4193]	-
ENSSSCG00000010604	1058.2003984231	958.067168649504	1092.11683704515	1055.94460832248	1214.05989565302	1386.18455462531	1412.53114160077	1374.06791474027	1041.08225311006	1346.71087665484	-0.371189448324511	1.75336989661845e-11	2.76717022626112e-10	SH3PXD2A	14	114519928	114777238	-	7139	protein_coding	SH3 and PX domains 2A [Source:HGNC Symbol;Acc:HGNC:23664]	-
ENSSSCG00000025854	1656.00159249352	1705.8499095344	1634.02096497879	1653.51778120554	2067.94868892897	1975.03124551289	1965.83692888926	1980.08867958743	1662.34756205306	1997.22638572964	-0.264858068938888	1.82164051486592e-11	2.87187596603704e-10	MMGT1	X	111145712	111158474	-	3406	protein_coding	Sus scrofa membrane magnesium transporter 1 (MMGT1), mRNA. [Source:RefSeq mRNA;Acc:NM_001243208]	-
ENSSSCG00000003555	4138.46589925935	4077.44334374061	3895.80139672909	4169.09203643706	4693.35321327862	4784.96633185363	4683.77214349402	4627.2210482601	4070.20066904153	4697.32818422159	-0.207265968499891	1.83122137948581e-11	2.88393195920288e-10	HMGN2	6	83856507	83863485	+	4769	protein_coding	Non-histone chromosomal protein HMG-17 [Source:UniProtKB/Swiss-Prot;Acc:P80272]	-
ENSSSCG00000020837	1105.36824563964	1140.06221151304	1178.89535156944	1105.65951455235	1332.43073547919	1438.77692255147	1498.6745575858	1408.78785439297	1132.49633081862	1419.66751750236	-0.325062342349309	1.89683801403944e-11	2.98411836934433e-10	-	6	49436818	49462569	+	6019	protein_coding		-
ENSSSCG00000009357	601.902746002288	660.085647691587	584.370209509364	559.789844148358	464.377910087279	374.720621473915	384.332163625541	446.09861856805	601.5371118379	417.382328438696	0.528051897188958	1.92433397615068e-11	3.02418513385788e-10	SMAD9	11	12701511	12765790	-	5084	protein_coding	mothers against decapentaplegic homolog 9 [Source:RefSeq peptide;Acc:NP_001182439]	MH1
ENSSSCG00000031698	2373.77318057121	2370.6504547095	2458.41685295962	2399.24137465362	2812.57209159616	2922.63301761109	2835.00190812288	2738.66675502979	2400.52046572349	2827.21844308998	-0.236244287976419	1.98201474210431e-11	3.11025719030891e-10	TSTA3	4	950177	959717	+	6538	protein_coding	tissue specific transplantation antigen P35B [Source:HGNC Symbol;Acc:HGNC:12390]	-
ENSSSCG00000015386	580.369598359958	582.761328962002	661.916967169375	641.322290365348	794.197515073015	844.295335100376	861.43415985035	794.350134478484	616.592546214171	823.569286125556	-0.41682953981747	1.98327382860652e-11	3.11025719030891e-10	FAM126A	9	91729060	91821619	-	7280	protein_coding	family with sequence similarity 126 member A [Source:HGNC Symbol;Acc:HGNC:24587]	-
ENSSSCG00000006522	3147.94110771214	2999.61777900991	3172.031658569	3425.35703923818	2723.5410325816	2641.82733886247	2663.81947892185	2551.38950478189	3186.23689613231	2645.14433878695	0.268223539100226	2.02250723638034e-11	3.16845303816978e-10	GBA	4	94583900	94609745	+	5739	protein_coding	glucosylceramidase beta [Source:HGNC Symbol;Acc:HGNC:4177]	-
ENSSSCG00000006775	6666.04727727577	6920.52652629794	6708.71771327733	6758.24435288879	7532.22993594726	7815.6015335988	7503.31241285036	7779.37072097207	6763.38396743496	7657.62865084212	-0.179259429921108	2.08816075647391e-11	3.2678729823769e-10	CAPZA1	4	107768079	107822396	-	2942	protein_coding	F-actin capping protein subunit alpha 1 [Source:RefSeq peptide;Acc:NP_001090923]	-
ENSSSCG00000015581	4304.57875250018	4567.79268202579	4305.69140150344	4615.53189438131	5310.50032690224	5168.13929817282	5001.84014097723	5222.72061927311	4448.39868260268	5175.80009633135	-0.218668585318045	2.20030754173712e-11	3.43976799554166e-10	CENPF	9	128949182	129008793	-	9141	protein_coding	centromere protein F [Source:HGNC Symbol;Acc:HGNC:1857]	-
ENSSSCG00000004572	1782.1243143986	1899.16070635837	1916.51272502597	1564.03094999177	1003.62284707316	1153.27549666659	1286.62922593033	1102.62111381914	1790.45717394368	1136.5371708723	0.656199943304728	2.22808368814919e-11	3.47954346859236e-10	-	1	109825438	109827175	+	1537	protein_coding		-
ENSSSCG00000028740	531.150975177488	471.489748351134	491.129465180066	477.263099806771	367.253118435038	337.154644383798	329.112025173595	348.251515910435	492.758322128865	345.442825975717	0.511387422638398	2.23951487763849e-11	3.49373691266741e-10	CTDSPL	13	22707386	22825143	+	1238	protein_coding	CTD small phosphatase like [Source:HGNC Symbol;Acc:HGNC:16890]	-
ENSSSCG00000007187	3751.89462968036	3630.47106230373	3840.41085554337	3948.35785277643	4654.90798324961	4497.58660711424	4449.63875645777	4250.56230899745	3792.78360007597	4463.17391395477	-0.235080465863705	2.25696132160945e-11	3.51727493735459e-10	NSFL1C	17	33869506	33894109	+	4695	protein_coding	NSFL1 cofactor [Source:HGNC Symbol;Acc:HGNC:15912]	-
ENSSSCG00000000611	1354.53752550089	1357.89047525127	1246.28717667874	1227.95818387784	1652.13317466781	1574.95358950315	1563.8343209591	1647.61895442822	1296.66834032718	1609.63500988957	-0.312147644366985	2.39654086278814e-11	3.73089879202738e-10	WBP11	5	57749943	57767151	+	3173	protein_coding	WW domain binding protein 11 [Source:HGNC Symbol;Acc:HGNC:16461]	-
ENSSSCG00000009676	1658.05236845946	1651.15709872567	1750.34110146881	1693.28970618944	1224.17706145013	1396.51519832509	1380.50346129864	1411.94421254321	1688.21006871084	1353.28498340427	0.319373562044053	2.42610959198302e-11	3.77299253960738e-10	ZNF395	14	12135910	12198206	-	5197	protein_coding	zinc finger protein 395 [Source:HGNC Symbol;Acc:HGNC:18737]	-
ENSSSCG00000008475	3005.41217807957	3306.08611543815	2959.7012506904	3011.72901940564	2588.98272748006	2633.37499401719	2531.29114663718	2479.84538670965	3070.73214090344	2558.37356371102	0.263115118268462	2.43148371708185e-11	3.7774112663082e-10	MAP4K3	3	100886834	101084677	+	4744	protein_coding	mitogen-activated protein kinase kinase kinase kinase 3 [Source:HGNC Symbol;Acc:HGNC:6865]	-
ENSSSCG00000036612	3047.45308538126	3003.38969699672	3006.78321069826	2751.22291076111	2358.31134730598	2523.4945110286	2539.02196602046	2397.78007480327	2952.21222595934	2454.65197478958	0.266389243015935	2.4488430254563e-11	3.80042090339806e-10	TNFAIP2	AEMK02000452.1	1806065	1820339	+	4777	protein_coding	TNF alpha induced protein 2 [Source:HGNC Symbol;Acc:HGNC:11895]	-
ENSSSCG00000011811	826.462714272308	870.370075456193	824.395887980825	853.107790904603	621.19397994246	628.290966832204	692.460536187397	634.427988199372	843.584117153482	644.093367790358	0.390628442624344	2.46916437971853e-11	3.82797479824554e-10	LPP	13	125782463	126465579	+	4712	protein_coding	LIM domain containing preferred translocation partner in lipoma [Source:HGNC Symbol;Acc:HGNC:6679]	-
ENSSSCG00000006468	5675.52248572856	5744.63109391022	5647.06567388433	5719.20281268447	6520.51335623641	6404.05994443766	6545.79521209362	6292.72603220638	5696.60551655189	6440.77363624352	-0.177056199124482	2.48312384883282e-11	3.84561880389333e-10	HDGF	4	93341790	93352803	+	3088	protein_coding	heparin binding growth factor [Source:HGNC Symbol;Acc:HGNC:4856]	-
ENSSSCG00000010274	5173.08237407418	5270.31240706898	5004.53539612996	5140.52130416876	4537.54886000315	4455.32488288785	4483.87524229798	4551.4684526542	5147.11287036047	4507.0543594608	0.191573729417122	2.49684026106994e-11	3.86285017153497e-10	SGPL1	14	73724075	73781504	+	5995	protein_coding	sphingosine-1-phosphate lyase 1 [Source:HGNC Symbol;Acc:HGNC:10817]	-
ENSSSCG00000009657	1976.94803116254	2222.60267372725	1943.2848199324	2074.10588791026	2455.43613895823	2582.66092494553	2472.75779987812	2487.21022239356	2054.23535318311	2499.51627154386	-0.283208750839712	2.50278103812688e-11	3.868028642759e-10	PPP2R2A	14	10195371	10284707	+	4981	protein_coding	protein phosphatase 2 regulatory subunit Balpha [Source:HGNC Symbol;Acc:HGNC:9304]	-
novel.588	273.778591452489	279.121931023871	286.184462792896	265.477599267516	167.944952232001	178.438391178055	182.22645689142	167.286981963019	276.140646134193	173.974195566124	0.667202716054274	2.58487561619335e-11	3.99076966251631e-10	-	AEMK02000281.1	1	5695	-	1976	-	-	-
ENSSSCG00000033332	7797.05022248961	7671.13820567295	7695.5925220696	7478.11619509734	8829.25059113656	8781.98629424206	8419.96671115266	8578.98145236763	7660.47428633238	8652.54626222473	-0.175946351332032	2.62607246062477e-11	4.0501804216916e-10	PSMA7	17	61562419	61571623	-	5168	protein_coding	proteasome subunit alpha type-7 [Source:RefSeq peptide;Acc:NP_001230581]	-
ENSSSCG00000037572	650.09598120179	904.317337337475	803.162847192965	830.238934038862	309.585273391519	427.312989400079	434.030288232292	424.00411151633	796.953774942773	398.733165635055	0.999577746486137	2.66595258008217e-11	4.10743974993239e-10	EPSTI1	11	24116986	24216215	+	1614	protein_coding	epithelial stromal interaction 1 [Source:HGNC Symbol;Acc:HGNC:16465]	-
ENSSSCG00000012758	1774.94659851782	1649.27113973227	1819.57927795096	1885.18924423674	2153.94459820439	2283.07225765185	2140.33256639741	2143.16718401679	1782.24656510945	2180.12915156761	-0.291492602287492	2.72496198187365e-11	4.19402301317478e-10	NSDHL	X	123906152	123922073	+	6394	protein_coding	NAD(P) dependent steroid dehydrogenase-like [Source:HGNC Symbol;Acc:HGNC:13398]	-
ENSSSCG00000012791	1772.89582255189	1729.42439695196	1694.95056028308	1629.6546262152	2017.36285994343	1990.99678577619	2131.4973442451	2158.94897476801	1706.73135150053	2074.70149118318	-0.281045498075763	2.8017702509644e-11	4.30779397143124e-10	NAA10	X	124657671	124662669	-	2387	protein_coding	N(alpha)-acetyltransferase 10, NatA catalytic subunit [Source:HGNC Symbol;Acc:HGNC:18704]	-
ENSSSCG00000015322	426.561400914739	446.029301940173	425.583991443629	379.821883596222	301.491540753832	296.771219011923	260.639053493183	273.551039687955	419.499144473691	283.113213236723	0.565769065848461	2.82146936708717e-11	4.33022103590791e-10	TFPI2	9	73684237	73689134	-	1684	protein_coding	tissue factor pathway inhibitor 2 [Source:HGNC Symbol;Acc:HGNC:11761]	-
ENSSSCG00000005373	4982.36020924211	4911.03721882541	4829.13201570851	5014.24544234489	5698.9994935112	5630.20081638126	5684.36105224327	5466.81231622544	4934.19372153023	5620.09341959029	-0.187990588805467	2.82216363611539e-11	4.33022103590791e-10	NANS	1	239842418	239918286	+	3517	protein_coding	sialic acid synthase [Source:RefSeq peptide;Acc:NP_001172068]	-
ENSSSCG00000030616	1791.35280624531	1939.70882471657	1675.56387086808	1625.67743371681	1431.57896029085	1380.54965806179	1377.19025299152	1376.1721535071	1758.07573388669	1391.37275621281	0.337526978066355	2.85222638259742e-11	4.37185038746741e-10	KIAA1551	5	42263402	42299543	-	8183	protein_coding	KIAA1551 [Source:HGNC Symbol;Acc:HGNC:25559]	-
ENSSSCG00000009322	289.159411197011	248.003607632696	231.717097293603	202.836817417878	158.839503014603	123.028574970133	135.841540591786	131.514922926901	242.929233385297	137.306135375856	0.823060775604457	3.15569167196749e-11	4.83203137533091e-10	SLC46A3	11	5985727	6000701	-	8507	protein_coding	solute carrier family 46 member 3 [Source:HGNC Symbol;Acc:HGNC:27501]	-
ENSSSCG00000032282	533.201751143424	545.985128590613	540.057776560787	557.801247899163	387.487450029254	420.738943409308	395.37619131593	351.407874060681	544.261476048497	388.752614703793	0.484042343803814	3.18401172504628e-11	4.87039496075285e-10	ACP5	2	70203114	70209899	-	5223	protein_coding	acid phosphatase 5, tartrate resistant [Source:HGNC Symbol;Acc:HGNC:124]	-
ENSSSCG00000024385	1230.46557956175	1280.56615652168	1202.89791941659	1362.18843069849	1557.03181617499	1668.86853222844	1505.30097420004	1623.42020860967	1269.02952154963	1588.65538280328	-0.325136489740534	3.24206845978376e-11	4.95411977553432e-10	RNASEH2B	11	16829673	16970802	-	3224	protein_coding	ribonuclease H2 subunit B [Source:HGNC Symbol;Acc:HGNC:25671]	-
ENSSSCG00000016116	1992.32885090706	2127.36174456032	2187.92637683601	2271.97121470515	2649.68572226271	2566.69538468223	2502.57667464217	2647.13236867267	2144.89704675213	2591.52253756495	-0.272704511903321	3.64494297388819e-11	5.5640408917675e-10	WDR12	15	106380767	106409899	-	6798	protein_coding	WD repeat domain 12 [Source:HGNC Symbol;Acc:HGNC:14098]	-
novel.50	2502.97206642519	2897.77599336607	3056.63469776541	2364.44094029271	1495.31710481263	1691.40811848251	1790.23688861207	1767.56056413755	2705.45592446234	1686.13066901119	0.682509171075671	3.75747903956672e-11	5.726497694157e-10	-	10	19282365	19299225	+	15179	-	PF01363:FYVE zinc finger|PF02994:L1 transposable element RBD-like domain|PF17490:L1 transposable element dsRBD-like domain|PF08333:Protein of unknown function (DUF1725)	Transposase_22
ENSSSCG00000017385	3557.07091291642	3642.72979576086	3580.07531197048	3704.75481225006	4273.49083269862	4157.61451444868	4039.90532914434	4251.61442838087	3621.15770822445	4180.65627616813	-0.207457588041263	3.75904602559991e-11	5.726497694157e-10	PSME3	12	20024788	20035870	-	6639	protein_coding	proteasome activator subunit 3 [Source:HGNC Symbol;Acc:HGNC:9570]	-
ENSSSCG00000027294	4120.00891556592	4049.15395883954	4094.28416931126	4255.59597327704	4618.48618638002	4814.07996409847	4762.18474009578	4741.90206105236	4129.76075424844	4734.16323790666	-0.19726601512637	3.82259351036911e-11	5.81736322588214e-10	CDV3	13	74705094	74721128	+	3749	protein_coding	CDV3 homolog [Source:HGNC Symbol;Acc:HGNC:26928]	-
ENSSSCG00000015632	630.613609525396	549.757046577422	627.759466771513	522.006515413656	426.944396637978	415.104046845791	398.689399623047	407.170201381687	582.534159571997	411.977011122125	0.499213935661905	4.00492416917125e-11	6.08598804679465e-10	-	9	136893356	137056101	-	2840	protein_coding		-
ENSSSCG00000007488	2033.34437022579	2071.72595425488	1902.66508972954	1950.81292046018	1676.41437258087	1691.40811848251	1545.05947388544	1608.69053724186	1989.6370836676	1630.39312554767	0.286155590093921	4.00726851411583e-11	6.08598804679465e-10	DOK5	17	55390720	55542254	+	1968	protein_coding	docking protein 5 [Source:RefSeq peptide;Acc:NP_001116579]	-
ENSSSCG00000011137	4592.71277571423	4677.17830364325	4646.34322979562	4705.01872559508	5229.56300052537	5296.80276970647	5228.2427086302	5352.13130343318	4655.31325868705	5276.68494557381	-0.180751307835461	4.20376144037018e-11	6.37791435622389e-10	GDI2	10	65160578	65196456	+	4799	protein_coding	Sus scrofa GDP dissociation inhibitor 2 (GDI2), mRNA. [Source:RefSeq mRNA;Acc:NM_001001643]	-
ENSSSCG00000013572	1405.8069246493	1360.71941374137	1298.90819080517	1271.70730136012	1071.40785791379	1031.18607112371	1102.19396350083	1066.84905478302	1334.28545763899	1067.90923683034	0.32173313847107	4.39789651711508e-11	6.66500755890471e-10	PNPLA6	2	71574517	71602818	-	7234	protein_coding	patatin like phospholipase domain containing 6 [Source:HGNC Symbol;Acc:HGNC:16268]	-
ENSSSCG00000014411	3084.36705276812	3289.11248449751	3147.10591503542	3205.61715370214	3674.5546175098	3739.69301932113	3639.00712398321	3685.57420010348	3181.5506515008	3684.70724022941	-0.211830381515422	4.40292001991549e-11	6.66500755890471e-10	LARS	2	147480336	147547298	-	3446	protein_coding	leucyl-tRNA synthetase [Source:HGNC Symbol;Acc:HGNC:6512]	-
ENSSSCG00000015815	927.976124586152	912.804152807795	875.170550734403	880.948138393331	645.475177855521	688.396530176391	635.031592197374	756.473836675537	899.22474163042	681.344284226205	0.399690847346005	4.40639496652812e-11	6.66500755890471e-10	FGFR1	15	48053367	48106860	+	6708	protein_coding	fibroblast growth factor receptor 1 [Source:HGNC Symbol;Acc:HGNC:3688]	-
ENSSSCG00000008090	355.809630089939	411.139060562189	409.890004774341	353.970132356688	250.90571176829	241.361402804001	281.622706104922	238.831100035253	382.702206945789	253.180230178116	0.599367169198425	4.44209139925977e-11	6.71219363004663e-10	IL1A	3	43718427	43731120	+	1807	protein_coding	interleukin 1 alpha [Source:HGNC Symbol;Acc:HGNC:5991]	-
ENSSSCG00000004138	2935.68579523774	3078.8280567329	3170.18530719614	3215.56013494812	2661.82632121924	2564.81708582773	2590.92889616528	2679.74806955854	3100.06482352873	2624.3300931927	0.240762818123739	4.44850105312572e-11	6.7150753751333e-10	HIVEP2	1	22241307	22436439	+	9749	protein_coding	human immunodeficiency virus type I enhancer binding protein 2 [Source:HGNC Symbol;Acc:HGNC:4921]	zf-C2H2
ENSSSCG00000034418	1069.47966623575	1134.40433453283	1077.34602606229	1029.09855895835	807.349830609256	888.435358181263	861.43415985035	812.236163996543	1077.5821464473	842.363878159353	0.355142104320224	4.57077117241138e-11	6.89266746868993e-10	CREBL2	5	59804349	59831186	-	3963	protein_coding	cAMP responsive element binding protein like 2 [Source:HGNC Symbol;Acc:HGNC:2350]	-
ENSSSCG00000000024	330.174930515736	275.350013037062	296.339395343611	301.272331753024	453.24902771046	428.252138827332	434.030288232292	424.00411151633	300.784167662358	434.883891571603	-0.533389875867906	4.66016449170566e-11	7.02037305346446e-10	PARVB	5	4909649	5015339	-	1053	protein_coding	parvin beta [Source:HGNC Symbol;Acc:HGNC:14653]	-
ENSSSCG00000003332	4959.80167361681	4691.32299609378	4926.98863846995	4893.9353692686	4174.34260788696	4293.79118140035	4297.2311743304	4228.46780194573	4868.01216936229	4248.45819139086	0.196259736878493	4.8932282787336e-11	7.36403698779344e-10	SDF4	6	63529650	63544788	-	2240	protein_coding	stromal cell derived factor 4 [Source:HGNC Symbol;Acc:HGNC:24188]	-
ENSSSCG00000015375	3869.8142477217	4066.12758978018	3781.32761161194	3904.60873529414	3370.02792701683	3326.46727132984	3398.24732033273	3396.2413696643	3905.46954610199	3372.74597208593	0.211791357519273	4.95592115314657e-11	7.4508677498012e-10	ITGB8	9	89341141	89450696	+	8832	protein_coding	integrin subunit beta 8 [Source:HGNC Symbol;Acc:HGNC:6163]	-
ENSSSCG00000026710	4963.90322554869	4895.00656738147	4968.53154435924	5017.22833671868	4396.92025542334	4280.64308941881	4334.78086847772	4436.78743986195	4961.16741850202	4362.28291329546	0.185697330689775	4.98085557391418e-11	7.4808136988274e-10	CARHSP1	3	33834397	33847942	+	3067	protein_coding	calcium regulated heat stable protein 1 [Source:HGNC Symbol;Acc:HGNC:17150]	CSD
ENSSSCG00000032474	55.3709510802787	100.898806147143	62.7759466771513	64.6293780988336	10.1171657971085	15.0263908360467	22.0880553807782	31.5635815024563	70.9187705008515	19.6987983790974	1.8600518442647	4.98958380359976e-11	7.48638358620592e-10	CXCL10	8	71690758	71696162	-	4232	protein_coding	C-X-C motif chemokine 10 precursor [Source:RefSeq peptide;Acc:NP_001008691]	-
ENSSSCG00000015952	1423.23852035976	1412.58328606	1404.15021905805	1422.84061629894	1758.36341553745	1698.92131390053	1643.3513203299	1750.72665400291	1415.70316044418	1712.8406759427	-0.275277137898546	5.09954642662529e-11	7.64368195042106e-10	HAT1	15	78024328	78079398	+	1245	protein_coding	histone acetyltransferase 1 [Source:HGNC Symbol;Acc:HGNC:4821]	-
ENSSSCG00000009943	1250.97333922111	1319.22831588647	1243.51764961945	1249.83274261898	1540.84435089962	1552.41400324908	1518.5538074285	1558.18880683793	1265.8880118365	1542.50024210378	-0.285126195954835	5.30217713728154e-11	7.93942468126675e-10	SSH1	14	41925701	42030836	+	7746	protein_coding	slingshot protein phosphatase 1 [Source:HGNC Symbol;Acc:HGNC:30579]	-
ENSSSCG00000003630	3113.07791629122	3009.04757397694	3189.57199661114	3193.68557620697	2598.08817669746	2717.89844246995	2692.53395091686	2679.74806955854	3126.34576577157	2672.0671599107	0.226430395072473	5.32445906885337e-11	7.96479263318748e-10	AGO3	6	91967494	92212455	+	20085	protein_coding	argonaute 3, RISC catalytic component [Source:HGNC Symbol;Acc:HGNC:18421]	-
ENSSSCG00000022780	1304.29351433545	1328.6581108535	1393.0721108209	1388.04018193803	1548.93808353731	1763.72262438098	1820.05576337612	1661.29650641262	1353.51597948697	1698.50324442676	-0.327052495775173	5.3558393250392e-11	8.00370618172691e-10	UGCG	1	252652194	252691024	+	3915	protein_coding	UDP-glucose ceramide glucosyltransferase [Source:HGNC Symbol;Acc:HGNC:12524]	-
ENSSSCG00000008529	1237.64329544253	1328.6581108535	1249.05670373802	1307.50203384563	1016.7751626094	1049.96905966877	1000.58890874925	1047.91090588155	1280.71503596992	1028.81100922724	0.315636409679341	5.47606652421131e-11	8.17518079500376e-10	YPEL5	3	109178094	109196645	-	3196	protein_coding	yippee like 5 [Source:HGNC Symbol;Acc:HGNC:18329]	-
ENSSSCG00000032092	10203.6358185158	10421.8093975535	10296.1784307392	10095.1088590378	11394.9638372833	12208.942554288	11478.0579786214	11383.9317285526	10254.1831264616	11616.4740246863	-0.180140543803102	5.52837396314456e-11	8.24501692863379e-10	DDX5	12	14571687	14582970	+	6769	protein_coding	DEAD-box helicase 5 [Source:HGNC Symbol;Acc:HGNC:2746]	-
ENSSSCG00000007291	1043.84496666155	1087.25535969771	996.106565656562	1014.18408708939	839.724761160003	818.938300564547	779.708354941471	811.184044613128	1035.3477447763	812.388865319787	0.34915985248332	5.61205550443913e-11	8.36145812119932e-10	EDEM2	17	38483179	38515248	-	1916	protein_coding	ER degradation enhancing alpha-mannosidase like protein 2 [Source:HGNC Symbol;Acc:HGNC:15877]	-
ENSSSCG00000008496	2769.5729419969	3598.40975941585	3328.97152526188	3406.46537487083	2091.21817026232	2233.29733800744	2219.84956576821	2356.74741885007	3275.85490038636	2225.27812322201	0.558105074538505	5.66029122216277e-11	8.42490851171013e-10	EIF2AK2	3	103041221	103096738	+	8517	protein_coding	eukaryotic translation initiation factor 2 alpha kinase 2 [Source:HGNC Symbol;Acc:HGNC:9437]	-
ENSSSCG00000009370	1068.45427825278	996.729328014297	1043.18852566443	1018.16127958778	754.740568464292	821.755748846305	827.197674010144	830.122193514602	1031.63335287982	808.454046208836	0.35171489408606	5.73742880023417e-11	8.53120768960044e-10	FOXO1	11	15320492	15410500	-	2567	protein_coding	forkhead box O1 [Source:HGNC Symbol;Acc:HGNC:3819]	Fork
ENSSSCG00000017328	715.72081211175	683.660135109144	645.299804813658	609.50475037823	866.029392232485	849.930231663893	906.714673380946	861.685775017058	663.546375603196	871.090018073596	-0.392407298128181	5.89536375481195e-11	8.75731623897066e-10	ARHGAP27	12	18037007	18069994	+	5585	protein_coding	Rho GTPase activating protein 27 [Source:HGNC Symbol;Acc:HGNC:31813]	-
ENSSSCG00000030186	1607.80835729402	1626.63963181141	1666.3321140038	1629.6546262152	1957.67158174049	1939.34356727728	1970.25453996542	1920.11787473276	1632.60868233111	1946.84689092899	-0.253590437083055	6.35780677466819e-11	9.43485873008969e-10	KIF2A	16	40971713	41102545	+	8572	protein_coding	kinesin family member 2A [Source:HGNC Symbol;Acc:HGNC:6318]	-
ENSSSCG00000034012	3701.65061851493	4362.22315174469	4123.82579127698	4045.79906898698	3157.56744527755	3455.13074286349	3367.32404279964	3394.13713089747	4058.37465763089	3343.53984045954	0.279849253064404	6.40373919131306e-11	9.49357517885119e-10	CASP3	15	45742756	45763754	-	2526	protein_coding	caspase-3 [Source:RefSeq peptide;Acc:NP_999296]	-
ENSSSCG00000023323	1034.61647481484	1072.16768775048	1087.500958613	1178.24327764797	1370.8759655082	1362.70581894399	1376.08585022248	1337.24373632073	1093.13209970657	1361.72784274885	-0.31691237460778	6.4259956715187e-11	9.51711017328996e-10	-	2	9084277	9091616	+	2861	protein_coding		-
novel.67	253.270831793127	232.91593568546	215.099934937886	204.825413667072	151.757486956627	115.515379552109	125.901915670436	133.619161693732	226.528029020886	131.698485968226	0.782749847707795	6.53277193680054e-11	9.66565085966699e-10	-	11	23112509	23128822	+	3605	-	-	-
ENSSSCG00000037697	137.401989717729	92.4119906768223	115.396960803587	97.441216210549	214.4839148987	215.065218840919	212.045331655471	170.443340113264	110.663039352172	203.009451377088	-0.878304787822715	6.56735970840613e-11	9.70719550953112e-10	MGP	5	57664914	57670632	+	2218	protein_coding	Matrix Gla protein [Source:UniProtKB/Swiss-Prot;Acc:Q8MJ39]	-
ENSSSCG00000029652	11875.0182307538	11833.4497041168	11393.834321903	11989.2467863959	10513.7586963551	10692.2162292745	10428.8753480344	10492.7866107999	11772.8872607924	10531.909221116	0.16045244481558	7.0700708734665e-11	1.04399046541465e-09	TMBIM6	5	15674017	15692944	+	3410	protein_coding	transmembrane BAX inhibitor motif containing 6 [Source:HGNC Symbol;Acc:HGNC:11723]	-
ENSSSCG00000016185	7846.26884567208	8063.41767630109	8251.34428529968	8299.40644601483	8929.41053252794	9133.22818003465	9450.37449466596	9290.21415555631	8115.10931332192	9200.80684069622	-0.18085455506858	7.1205181564354e-11	1.05039968135586e-09	ARPC2	15	120297084	120329068	+	2177	protein_coding	actin-related protein 2/3 complex subunit 2 [Source:RefSeq peptide;Acc:NP_001177168]	-
ENSSSCG00000002620	1668.30624828914	1594.57832892354	1617.40380262307	1688.31821556645	1380.99313130531	1326.07899128112	1319.7613090015	1379.32851165734	1642.15164885055	1351.54048581132	0.280605488341208	7.16695177475378e-11	1.05620473091579e-09	EFHC1	7	46244922	46320258	+	3588	protein_coding	EF-hand domain containing 1 [Source:HGNC Symbol;Acc:HGNC:16406]	-
ENSSSCG00000039307	645.994429269918	565.787698021361	624.989939712227	620.442029748802	450.213877971327	455.487472217666	443.969913153642	456.619812402202	614.303524188077	451.572768936209	0.44307931742914	7.18175840509212e-11	1.0573420025029e-09	H2AFJ	5	57777176	57777565	-	390	protein_coding	H2A histone family member J [Source:HGNC Symbol;Acc:HGNC:14456]	-
ENSSSCG00000009742	1753.41345087549	1730.36737644866	1670.02481674951	1546.13358374902	1380.99313130531	1325.13984185387	1377.19025299152	1353.02552707196	1674.98480695567	1359.08718830567	0.301875750404287	7.24635647153932e-11	1.06580039858518e-09	ULK1	14	23421459	23448109	-	7648	protein_coding	unc-51 like autophagy activating kinase 1 [Source:HGNC Symbol;Acc:HGNC:12558]	-
ENSSSCG00000014296	5928.79331752169	6091.64754869665	6189.8929775044	6132.83083251701	6854.37982754099	6853.91252009181	6839.56634865797	6826.15055959789	6085.79116905994	6843.50231397217	-0.169124860744847	7.30011901072362e-11	1.07264999927027e-09	-	2	136301848	136362925	-	2423	protein_coding	Voltage-dependent anion-selective channel protein 1 [Source:UniProtKB/Swiss-Prot;Acc:Q9MZ16]	-
ENSSSCG00000009448	1043.84496666155	1120.25964208229	1072.73014763014	1091.73934080799	1408.3094789575	1360.82752008948	1292.15123977553	1311.99287111877	1082.14352429549	1343.32027748532	-0.312254647705755	7.31391254113755e-11	1.07361901219021e-09	DIAPH3	11	32494290	32994840	-	4696	protein_coding	diaphanous related formin 3 [Source:HGNC Symbol;Acc:HGNC:15480]	-
ENSSSCG00000024693	2784.95376174142	2771.41674080797	2932.92915578397	2982.89437379232	3501.55108237924	3366.85069670172	3253.57055758863	3377.30322076283	2868.04850803142	3374.81888935811	-0.234930353697303	7.61402582099903e-11	1.1165740520588e-09	MRPL17	9	3075922	3080129	+	3149	protein_coding	39S ribosomal protein L17, mitochondrial [Source:RefSeq peptide;Acc:NP_001231309]	-
ENSSSCG00000034159	1035.6418627978	1072.16768775048	1181.66487862873	1150.40293015924	886.263723826702	862.139174218181	847.076923852845	882.728162685362	1109.96933983406	869.551996145772	0.352621841234564	7.63040356902559e-11	1.11787660931677e-09	SNAPIN	4	95984262	95989467	-	3955	protein_coding	SNAP associated protein [Source:HGNC Symbol;Acc:HGNC:17145]	-
ENSSSCG00000030211	2439.39801148117	2537.5578256258	2402.10313608747	2577.22073895656	1998.14024492892	2184.46156779029	2103.88727501912	2028.48617122453	2489.06992803775	2078.74381474072	0.259403028296097	7.76933553117067e-11	1.13711354378684e-09	NBR1	12	19755736	19811076	-	7242	protein_coding	NBR1, autophagy cargo receptor [Source:HGNC Symbol;Acc:HGNC:6746]	-
ENSSSCG00000009739	1407.85770061523	1394.66667562265	1398.61116493947	1449.68666566307	1735.0939342041	1666.99023337393	1733.91234739109	1680.23465531409	1412.70555171011	1704.0577925708	-0.270355520173416	7.85410170080921e-11	1.14839287025361e-09	NOC4L	14	23254119	23262698	-	6388	protein_coding	nucleolar complex associated 4 homolog [Source:HGNC Symbol;Acc:HGNC:28461]	-
ENSSSCG00000022099	347.606526226194	292.323643977703	326.804192995758	376.838989222429	216.507348058121	210.369471704654	234.133387036249	156.765788128866	335.893338105521	204.443998731973	0.715534391161894	8.17242187775227e-11	1.19376591464052e-09	TP53INP2	17	38103593	38114983	+	6485	protein_coding	tumor protein p53 inducible nuclear protein 2 [Source:HGNC Symbol;Acc:HGNC:16104]	-
ENSSSCG00000000002	684.959172622707	644.054996247649	667.456021287947	670.156935978674	856.923943015088	865.895771927193	865.851770926506	839.591267965338	666.656781534244	857.065688458531	-0.362989033353246	8.22522980967803e-11	1.20030408396808e-09	GTSE1	5	3227814	3246479	-	3487	protein_coding	G2 and S-phase expressed 1 [Source:HGNC Symbol;Acc:HGNC:13698]	-
ENSSSCG00000025751	6021.07823598882	6312.30475092498	6071.72648964153	5879.28481074466	5220.45755130797	5459.27562062123	5288.98486092734	5267.96175275996	6071.098571825	5309.16994640413	0.193419278398322	8.52352111305642e-11	1.2426177309885e-09	MDH1	3	78247018	78268600	-	1651	protein_coding	Sus scrofa malate dehydrogenase 1, NAD (soluble) (MDH1), mRNA. [Source:RefSeq mRNA;Acc:NM_213874]	-
ENSSSCG00000002873	10694.7966623575	10550.054609105	10832.5435045543	10528.6228413623	9626.48325594871	9190.51629509708	9378.58831467843	9737.36489350778	10651.5044043448	9483.238189808	0.167774692614901	8.56663086472544e-11	1.24768293668472e-09	GPI	6	44032623	44069331	+	2105	protein_coding	Sus scrofa glucose-6-phosphate isomerase (GPI), mRNA. [Source:RefSeq mRNA;Acc:NM_214330]	-
ENSSSCG00000022240	1199.7039400727	1238.13207917008	1231.51636569588	1322.41650571459	1592.44189646487	1520.48292272248	1570.46073757333	1468.75865924763	1247.94222266331	1538.03605400208	-0.301451670142484	8.7873503157719e-11	1.27858090350656e-09	POLA1	X	20756201	21102061	+	6090	protein_coding	DNA polymerase alpha 1, catalytic subunit [Source:HGNC Symbol;Acc:HGNC:9173]	-
ENSSSCG00000037614	2996.18368623286	2966.61349662533	3004.01368363897	2556.34047834002	2120.55795107394	2249.26287827074	2428.58168911656	2395.67583603644	2880.7878362093	2298.51958862442	0.32646667350162	9.54613093434893e-11	1.38763154731852e-09	NEAT1_3	2	6810386	6810543	-	158	misc_RNA	Nuclear enriched abundant transcript 1 conserved region 3 [Source:RFAM;Acc:RF01957]	-
ENSSSCG00000004499	19233.2023965331	19217.9221427922	19145.7405608447	20090.7879056159	21944.1326139283	21690.5951718335	21644.0854676246	21132.8699352779	19421.9132514465	21602.9207971661	-0.153614770245279	9.91395377722474e-11	1.43969529341314e-09	ATP5A1	1	95738264	95751358	-	3121	protein_coding	ATP synthase subunit alpha, mitochondrial [Source:UniProtKB/Swiss-Prot;Acc:P80021]	-
ENSSSCG00000007431	871.579785522905	828.878977601294	793.007914642249	857.084983402993	670.768092348292	633.925863395721	622.883161737946	648.10554018377	837.63791529236	643.920664416432	0.378421648541274	1.02348475897502e-10	1.48484938670753e-09	CTSA	17	48082494	48089967	+	2199	protein_coding	Sus scrofa cathepsin A (CTSA), mRNA. [Source:RefSeq mRNA;Acc:NM_001243629]	-
ENSSSCG00000010029	3557.07091291642	3609.72551337628	3621.61821785977	3725.6350728666	4143.99111049563	4274.06904342804	4078.5594260607	4159.02792264033	3628.51242925477	4163.91187565617	-0.198913840146223	1.06110336146914e-10	1.53754188078061e-09	DRG1	14	48126802	48153152	+	2016	protein_coding	developmentally regulated GTP binding protein 1 [Source:HGNC Symbol;Acc:HGNC:3029]	-
ENSSSCG00000015336	3313.02857297001	3478.65136333467	3254.19429466115	3385.58511425428	3834.40583710411	3974.48037613436	3789.2059005725	3975.95914992608	3357.86483630503	3893.51281593426	-0.213803234322687	1.06186679442405e-10	1.53754188078061e-09	SLC25A13	9	75763183	76306060	-	3515	protein_coding	solute carrier family 25 member 13 [Source:HGNC Symbol;Acc:HGNC:10983]	-
ENSSSCG00000007472	2125.62928869292	2135.84856003064	2061.45130779528	2137.74096788449	2472.63532081331	2487.80683279299	2509.20309125641	2446.17756644037	2115.16753110083	2478.95570282577	-0.22912643737454	1.06428606433182e-10	1.53955018074148e-09	BCAS4	17	52239399	52304259	+	1029	protein_coding	breast carcinoma amplified sequence 4 [Source:HGNC Symbol;Acc:HGNC:14367]	-
ENSSSCG00000033115	1216.11014780019	1380.52198317212	1259.21163628874	1349.26255507872	978.329932580389	1040.57756539624	1034.82539458946	1071.05753231668	1301.27658058494	1031.19760622069	0.336071985367663	1.08207256144219e-10	1.56376261447179e-09	IFNAR1	13	196925707	196950532	+	2797	protein_coding	interferon alpha and beta receptor subunit 1 [Source:HGNC Symbol;Acc:HGNC:5432]	-
ENSSSCG00000028949	813.132670493722	808.133428673844	831.781293472255	798.421394051744	1043.07979368188	1095.04823217691	984.022867213669	1004.77401116153	812.867196672891	1031.7312260585	-0.345064061199123	1.08680888070746e-10	1.56908689708335e-09	NUP35	15	88587773	88616396	+	1702	protein_coding	nucleoporin 35 [Source:HGNC Symbol;Acc:HGNC:29797]	-
ENSSSCG00000002506	485.008515943922	440.371424959959	463.434194587205	429.536789826094	628.275996000436	578.516047187799	615.152342354673	656.522495251092	454.587731329295	619.6167201985	-0.446279293625975	1.08792720643616e-10	1.56918243295831e-09	VRK1	7	117942773	118026004	+	1995	protein_coding	vaccinia related kinase 1 [Source:HGNC Symbol;Acc:HGNC:12718]	-
ENSSSCG00000010865	369.139673868524	421.511835025914	381.271558495051	427.548193576899	554.420685681544	513.714736707348	569.871828824078	611.281361764238	399.867815241597	562.322153244302	-0.490230019218163	1.09288595552849e-10	1.57481170442047e-09	EXO1	10	15317574	15359074	+	3983	protein_coding	exonuclease 1 [Source:HGNC Symbol;Acc:HGNC:3511]	-
ENSSSCG00000004432	2614.73935656871	2765.75886382775	2772.29658634537	2777.07466200065	3313.37179855302	3349.94600701117	3123.25103084204	3100.59582292463	2732.46736718562	3221.79116483271	-0.237992376250028	1.12363353453774e-10	1.61723297536611e-09	HDAC2	1	79866670	79901587	-	3110	protein_coding	histone deacetylase 2 [Source:HGNC Symbol;Acc:HGNC:4853]	-
ENSSSCG00000013659	3474.014486296	3527.68629716318	3390.8242962526	3411.43686549381	4018.53825461149	4042.09913489657	3813.50276149136	4066.44141689979	3450.9904863014	3985.1453919748	-0.208035806606092	1.12449416350721e-10	1.61723297536611e-09	DNMT1	2	68981566	69029855	-	9708	protein_coding	DNA methyltransferase 1 [Source:HGNC Symbol;Acc:HGNC:2976]	-
ENSSSCG00000006581	6674.25038113952	6679.12377514216	7161.99697531382	7202.69561458385	7954.11574968668	7824.99302787133	7920.77665954707	8064.49507387759	6929.51668654484	7941.09512774567	-0.196411204720831	1.15676590474545e-10	1.6620430350071e-09	-	4	96030569	96041858	+	6220	protein_coding	Sus scrofa S100 calcium binding protein A16 (S100A16), transcript variant 2, mRNA. [Source:RefSeq mRNA;Acc:NM_001190208]	-
ENSSSCG00000016784	908.493752909757	895.830521867155	889.941361717262	890.891119639306	704.15473947875	702.483771585185	699.08695280163	709.128464421852	896.28918903337	703.713482071854	0.348805987884624	1.16378786043648e-10	1.67052282488447e-09	ANKH	16	4105165	4271033	-	3768	protein_coding	ANKH inorganic pyrophosphate transport regulator [Source:HGNC Symbol;Acc:HGNC:15492]	-
ENSSSCG00000001463	622.410505661651	741.181884407983	728.385616592241	676.122724726259	539.244936985882	511.836437852842	508.025273757899	459.776170552447	692.025182847033	504.720704787267	0.455986262000425	1.17017060690959e-10	1.67806965687016e-09	PSMB9	7	25071712	25077233	+	1331	protein_coding	proteasome subunit beta 9 [Source:HGNC Symbol;Acc:HGNC:9546]	-
ENSSSCG00000015535	850.046637880574	803.418531190332	912.097578191551	846.147704032421	651.545477333786	620.777771414181	690.251730649319	649.157659567185	852.92761282372	652.933159741118	0.387058679326521	1.18677564167886e-10	1.70024706243982e-09	QSOX1	9	121779792	121822826	+	3389	protein_coding	quiescin sulfhydryl oxidase 1 [Source:HGNC Symbol;Acc:HGNC:9756]	-
ENSSSCG00000003628	872.605173505873	824.164080117782	816.087306802967	902.822697134475	1124.01712005875	1060.29970336855	1043.66061674177	1101.56899443573	853.919814390274	1082.3866086512	-0.343013871986219	1.18933672819439e-10	1.70228099465366e-09	CLSPN	6	91903714	91941692	-	8421	protein_coding	claspin [Source:HGNC Symbol;Acc:HGNC:19715]	-
ENSSSCG00000027455	1891.84082857619	2055.69530281094	2042.06461838027	2077.08878228405	2605.17019275543	2381.68294751341	2388.82318943116	2366.21649330081	2016.67238301286	2435.4732057502	-0.271948208237187	1.22182591875498e-10	1.74710563301168e-09	SLC39A6	6	119861844	119926665	-	4848	protein_coding	solute carrier family 39 member 6 [Source:HGNC Symbol;Acc:HGNC:18607]	-
ENSSSCG00000034378	1325.82666197778	1373.9211266952	1317.37170453375	1283.63887885529	1046.11494342102	1085.65673790438	1124.28201888161	1014.24308561226	1325.18959301551	1067.57419645482	0.312261643606682	1.22563990281527e-10	1.75088060446235e-09	IFNGR2	13	197007156	197037676	+	4063	protein_coding	interferon gamma receptor 2 precursor [Source:RefSeq peptide;Acc:NP_001104728]	-
ENSSSCG00000037170	5478.64799299868	5720.11362699596	5611.98499780004	5632.69887584449	6272.64279420725	6505.48808258098	6258.65049214351	6330.60233000932	5610.86137340979	6341.84592473527	-0.176779807653669	1.23325313930002e-10	1.76007055689192e-09	POMP	11	5953928	5968313	+	1627	protein_coding	proteasome maturation protein [Source:HGNC Symbol;Acc:HGNC:20330]	-
ENSSSCG00000039592	1179.19618041334	1137.23327302294	1199.20521667088	1286.62177322909	1496.32882139234	1567.44039408512	1411.42673883173	1497.16588259985	1200.56411083406	1493.09045922726	-0.315793618558293	1.25060010026837e-10	1.78312140491419e-09	ZMYND19	AEMK02000682.1	408576	417448	+	1580	protein_coding	zinc finger MYND-type containing 19 [Source:HGNC Symbol;Acc:HGNC:21146]	-
ENSSSCG00000013639	577.293434411054	596.906021412536	606.526425983653	550.841161026981	408.733498203182	413.225747991285	469.371176841537	408.222320765102	582.891760708556	424.888185950277	0.458361108925079	1.26627648980618e-10	1.80374857392258e-09	SLC44A2	2	69364949	69399079	+	4148	protein_coding	solute carrier family 44 member 2 [Source:HGNC Symbol;Acc:HGNC:17292]	-
ENSSSCG00000031261	1247.89717527221	1399.38157310617	1213.97602765373	1265.74151261254	962.142467305016	1072.50864592284	1010.5285336706	980.575265342977	1281.74907216116	1006.43872806036	0.348356478958138	1.26848424115764e-10	1.80516927219704e-09	RHOQ	3	93970551	94012662	-	4171	protein_coding	ras homolog family member Q [Source:HGNC Symbol;Acc:HGNC:17736]	-
ENSSSCG00000021040	901.316037028981	843.023670051827	774.544400913675	759.643767192444	614.111963884484	544.706667806694	633.927189428335	633.375868815957	819.631968796732	606.530422483867	0.435542768966326	1.2837628495537e-10	1.82517055655328e-09	SLC26A11	12	2220689	2241784	-	2545	protein_coding	Sus scrofa solute carrier family 26, member 11 (SLC26A11), mRNA. [Source:RefSeq mRNA;Acc:NM_001135966]	-
ENSSSCG00000014969	1286.861918625	1419.18414253691	1341.37427238089	1402.95465380699	1671.35578968232	1646.32894597437	1612.42804279681	1730.73638571802	1362.59374683745	1665.21229104288	-0.289043457823151	1.31439483203294e-10	1.86694138332756e-09	-	9	27812929	27859461	+	3859	protein_coding		-
ENSSSCG00000004847	1256.10027913595	1274.90827954147	1276.75197433089	1322.41650571459	1570.18413171123	1610.64126773876	1556.10350157583	1499.27012136668	1282.54425968072	1559.04975559812	-0.282198130745535	1.33583926002895e-10	1.89559531151967e-09	MPHOSPH10	1	143972593	144002978	-	3101	protein_coding	M-phase phosphoprotein 10 [Source:HGNC Symbol;Acc:HGNC:7213]	-
ENSSSCG00000007085	7620.68348941909	7903.11116186171	7803.60407738176	8147.27883295142	9025.52360760047	9136.04562831641	8986.52533166962	8601.07595941935	7868.66939040349	8937.29263175146	-0.183819841200247	1.34200931055443e-10	1.90254057581832e-09	DSTN	17	25998126	26050353	+	2198	protein_coding	destrin, actin depolymerizing factor [Source:HGNC Symbol;Acc:HGNC:15750]	-
ENSSSCG00000027293	3889.29661939809	4195.31578082839	3999.19707360911	4098.49686959064	4625.56820243799	4782.14888357187	4606.4639496613	4610.38713812545	4045.57658585656	4656.14204344915	-0.202857661962309	1.37757001439816e-10	1.95109963862622e-09	TNPO1	16	49048679	49151926	+	8921	protein_coding	transportin 1 [Source:HGNC Symbol;Acc:HGNC:6401]	-
ENSSSCG00000011827	1379.14683709213	1337.14492632382	1334.91204257589	1305.51343759644	1648.08630834897	1624.72850914755	1630.09848710143	1570.81423943891	1339.17931089707	1618.43188600922	-0.273536739354381	1.38236540378942e-10	1.95603393094074e-09	LSG1	13	131623827	131649214	-	1938	protein_coding	large 60S subunit nuclear export GTPase 1 [Source:HGNC Symbol;Acc:HGNC:25652]	-
ENSSSCG00000016158	1029.4895349	1038.2204258692	1034.87994448657	1047.9902233257	815.443563246943	827.390645409823	815.049243550716	852.216700566321	1037.64503214537	827.525038193451	0.326424940809955	1.40892660723796e-10	1.99172809671535e-09	LANCL1	15	113111368	113149061	-	4592	protein_coding	LanC like 1 [Source:HGNC Symbol;Acc:HGNC:6508]	-
ENSSSCG00000013638	6091.83000681362	5969.06021412536	5985.87115080366	6228.28345247836	7043.57082794692	6826.67718670148	6818.58269604623	6730.40769570711	6068.76120605525	6854.80960160043	-0.175939304394519	1.43585188957023e-10	2.0278688523722e-09	ILF3	2	69414023	69443215	+	7067	protein_coding	interleukin enhancer binding factor 3 [Source:HGNC Symbol;Acc:HGNC:6038]	-
ENSSSCG00000010603	306.591006907469	307.411315924939	270.490476123608	313.203909248193	399.628048985785	447.03512737239	480.415204531926	416.639275832424	299.424177051052	435.929414180631	-0.54222676575188	1.43851893542131e-10	2.02971347236267e-09	NEURL1	14	114437041	114517711	+	7783	protein_coding	neuralized E3 ubiquitin protein ligase 1 [Source:HGNC Symbol;Acc:HGNC:7761]	-
ENSSSCG00000006333	737.253959754081	843.96664954853	753.311360125815	755.666574694054	1032.96262788477	1020.85542742392	972.97883952328	953.220161374181	772.54963603062	995.00426405154	-0.365129004731335	1.47685761785932e-10	2.0818388008274e-09	NUF2	4	87162739	87194072	-	2046	protein_coding	NUF2, NDC80 kinetochore complex component [Source:HGNC Symbol;Acc:HGNC:14621]	-
ENSSSCG00000038597	479.881576029082	401.709265595166	445.89385654506	454.39424294103	287.327508637881	341.850391520063	300.397553178584	291.437069206013	445.469735277584	305.253130635635	0.542432101868645	1.48267706846816e-10	2.08806853627329e-09	KLHDC9	4	89337470	89343881	-	5389	protein_coding	kelch domain containing 9 [Source:HGNC Symbol;Acc:HGNC:28489]	-
ENSSSCG00000006911	1134.07910916274	1244.73293564699	1147.50737823087	1170.28889265119	934.826119652823	966.384760643255	932.115937068841	920.60446048831	1174.15207892295	938.482819463307	0.323007586999512	1.53285747042607e-10	2.15670153905041e-09	TGFBR3	4	125109966	125310783	+	6317	protein_coding	transforming growth factor beta receptor 3 [Source:HGNC Symbol;Acc:HGNC:11774]	-
ENSSSCG00000021166	1178.17079243037	1182.49628886464	1228.74683863659	1219.00950075646	1459.90702452275	1534.57016413127	1411.42673883173	1471.91501739788	1202.10585517202	1469.45473622091	-0.290389910271445	1.55848196456082e-10	2.19068803199435e-09	RPAP3	5	77969308	78066390	-	3454	protein_coding	RNA polymerase II associated protein 3 [Source:HGNC Symbol;Acc:HGNC:26151]	-
ENSSSCG00000028517	2023.09049039611	2086.81362620212	2064.22083485456	1941.8642373388	2373.48709600165	2442.72766028485	2407.59803650483	2359.90377700032	2028.9972971979	2395.92914244791	-0.239641165299848	1.56359116793165e-10	2.19580025221587e-09	SC5D	9	48357123	48373836	+	3669	protein_coding	sterol-C5-desaturase [Source:HGNC Symbol;Acc:HGNC:10547]	-
ENSSSCG00000012703	3905.70282712558	4092.53101568784	3843.18038260266	3892.67715779897	4509.22079577125	4635.64157292042	4401.04503462006	4536.73878128639	3933.52284580376	4520.66154614953	-0.201003652769314	1.58624439711835e-10	2.22551730372748e-09	RBMX	X	111962632	111974472	-	8685	protein_coding	RNA binding motif protein, X-linked [Source:HGNC Symbol;Acc:HGNC:9910]	-
ENSSSCG00000003111	2176.89868784133	2123.58982657351	2036.5255642617	2187.45587411437	2509.0571176829	2495.32002821101	2589.82449339625	2465.11571534184	2131.11748819773	2514.829338658	-0.239076321208292	1.61439559158233e-10	2.26288494857696e-09	SAE1	6	52957469	53027134	+	2082	protein_coding	SUMO1 activating enzyme subunit 1 [Source:HGNC Symbol;Acc:HGNC:30660]	-
ENSSSCG00000026169	2924.40652742509	2993.016922533	3028.01625148612	2965.99130567416	2495.90480214666	2387.31784407692	2663.81947892185	2562.96281799945	2977.85775177959	2527.50123578622	0.237756094030237	1.61768846744168e-10	2.26537143694133e-09	MFSD12	2	75107529	75120705	+	4126	protein_coding	major facilitator superfamily domain containing 12 [Source:HGNC Symbol;Acc:HGNC:28299]	-
ENSSSCG00000003520	6902.91190134141	7316.5779149129	7011.51933842594	7065.4824733894	7807.41684562861	8109.55530432897	7907.5238263186	8185.48880297034	7074.12290701741	8002.49619481163	-0.177841755961251	1.62394961509156e-10	2.27200605623597e-09	CDC42	6	80035048	80090934	+	5105	protein_coding	cell division cycle 42 [Source:HGNC Symbol;Acc:HGNC:1736]	-
ENSSSCG00000000406	4384.5590151717	4688.49405760368	4326.00126660487	4678.17267623095	5342.87525745298	5669.64509232588	5095.71437634553	5200.62611222139	4519.3067539028	5327.21520958645	-0.237789631328522	1.6550564758814e-10	2.31335635251126e-09	-	5	22000340	22021662	-	1954	protein_coding		-
ENSSSCG00000030045	1911.32320025258	1847.29683403974	1792.80718304453	1910.04669735168	2311.77238463929	2193.85306206282	2202.17912146359	2170.52228798558	1865.36847867213	2219.58171403782	-0.251423016475949	1.68699622838672e-10	2.35579229870408e-09	PRMT5	7	76110729	76124944	+	3916	protein_coding	protein arginine methyltransferase 5 [Source:HGNC Symbol;Acc:HGNC:10894]	-
ENSSSCG00000017137	509.617827535157	520.524682179652	483.744059688636	446.43985794425	340.948487362556	342.789540947316	368.870524858996	340.886680226528	490.081606836924	348.373808348849	0.493475832459503	1.70211542085576e-10	2.37468188836695e-09	METRNL	12	228630	241080	-	1160	protein_coding	meteorin like, glial cell differentiation regulator [Source:HGNC Symbol;Acc:HGNC:27584]	-
ENSSSCG00000000091	340.428810345417	319.670049382069	311.11020632647	289.340754257855	210.437048579856	204.734575141137	209.836526117393	205.163279765966	315.137455077953	207.542857401088	0.602469538648154	1.79951231003841e-10	2.50821743849653e-09	APOBEC3B	5	9094803	9116450	-	7269	protein_coding	DNA dC->dU-editing enzyme APOBEC-3F [Source:RefSeq peptide;Acc:NP_001090915]	-
ENSSSCG00000038991	1362.74062936464	1329.6010903502	1393.0721108209	1419.85772192514	1179.66153194285	1125.101013849	977.396450599436	1064.74481601619	1376.31788811522	1086.72595310187	0.33929800296815	1.81793877451948e-10	2.53153490972769e-09	S100A13	4	96012005	96025118	+	905	protein_coding	S100 calcium binding protein A13 [Source:HGNC Symbol;Acc:HGNC:10490]	-
ENSSSCG00000030278	241.991563980477	197.082714810774	206.791353760028	197.86532679489	317.679006029206	298.649517866429	355.617691630529	328.261247625546	210.932739836542	325.051865787927	-0.623503369028349	1.85580930996614e-10	2.58186007918237e-09	MLLT11	4	98165991	98172557	-	2385	protein_coding	protein AF1q [Source:RefSeq peptide;Acc:NP_001231536]	-
ENSSSCG00000008511	748.53322756673	733.638048434364	924.098862115124	757.655170943249	387.487450029254	510.897288425589	495.876843298471	400.857485081195	790.981327264867	448.779766708627	0.817693557092748	1.90348448317995e-10	2.64571925276289e-09	-	3	106717905	106724538	-	618	protein_coding		-
ENSSSCG00000024223	1801.60668607499	1690.76223758717	1582.32312653878	1431.78929942031	1201.91929669649	1255.64278423715	1256.81035116628	1331.98313940366	1626.62033740531	1261.58889287589	0.366599642873436	1.95798160390128e-10	2.71893274120892e-09	ARHGEF16	6	65026276	65048542	+	5983	protein_coding	Rho guanine nucleotide exchange factor 16 [Source:HGNC Symbol;Acc:HGNC:15515]	-
ENSSSCG00000008168	1941.05945175866	2095.30044167244	1998.67536111813	2013.45370230981	2406.87374313211	2373.23060266813	2383.30117558597	2331.49655364811	2012.12223921476	2373.72551875858	-0.238118894555677	1.96924027232698e-10	2.73202320199857e-09	RNF149	3	53032634	53067352	+	6546	protein_coding	ring finger protein 149 [Source:HGNC Symbol;Acc:HGNC:23137]	-
ENSSSCG00000037262	234.8138480997	186.709940347049	207.714529446456	186.928047424319	110.277107188482	95.7932415797979	130.319526746591	126.254326009825	204.041591329381	115.661050381174	0.822857348836604	2.01154461485187e-10	2.78812048196104e-09	PTX4	3	40382657	40393901	+	6207	protein_coding	pentraxin 4 [Source:HGNC Symbol;Acc:HGNC:14171]	-
ENSSSCG00000015214	7126.44648162846	7323.17877138981	7002.28758156165	7249.42762643993	8031.00620974471	8301.14178748856	7911.94143739476	8047.66116374295	7175.33511525496	8072.93764959274	-0.170344132132656	2.02977264022416e-10	2.81077336641626e-09	STT3A	9	52726789	52754677	+	4489	protein_coding	STT3A, catalytic subunit of the oligosaccharyltransferase complex [Source:HGNC Symbol;Acc:HGNC:6172]	-
ENSSSCG00000025108	3225.87059441772	3061.85442579226	3109.25571189185	2983.88867191691	3543.03146214739	3600.6989040877	3597.03981875973	3570.89318731123	3095.21735100469	3577.91584307651	-0.209252297407012	2.04755395226983e-10	2.83276620075624e-09	G6PD	X	125025564	125041318	-	6341	protein_coding	glucose-6-phosphate dehydrogenase [Source:HGNC Symbol;Acc:HGNC:4057]	-
ENSSSCG00000009405	2020.0143264472	2083.98468771201	1922.05177914454	2053.22562729371	2434.1900907843	2496.25917763826	2279.48731529631	2428.29153692231	2019.81910514937	2409.5570301603	-0.255464684429243	2.08066775209288e-10	2.87591092258695e-09	SUCLA2	11	19613682	19670861	+	2579	protein_coding	succinate-CoA ligase ADP-forming beta subunit [Source:HGNC Symbol;Acc:HGNC:11448]	-
ENSSSCG00000038444	2675.23724756383	2727.09670446296	2558.11982709391	2521.54004397911	3100.91131681375	3112.34120191618	3086.80573946376	2975.39361629822	2620.49845577495	3068.86296862297	-0.228058991141245	2.08782623658389e-10	2.88313337892705e-09	-	4	28191187	28203543	-	3084	protein_coding	enhancer of yellow 2 transcription factor homolog isoform 1 [Source:RefSeq peptide;Acc:NP_001230382]	-
ENSSSCG00000003732	66.650218892928	79.2102777229905	72.0077035414382	82.5267443415875	33.386647130458	33.8093793811051	15.4616387665448	25.2508652019651	75.098736124736	26.9771326200182	1.46496008782485	2.17166328517291e-10	2.99613193663911e-09	MEP1B	6	116015158	116050038	+	3390	protein_coding	meprin A subunit beta [Source:HGNC Symbol;Acc:HGNC:7020]	-
ENSSSCG00000000635	497.31317173954	488.463379291775	541.904127933644	564.761334771345	721.353921333834	802.972760301247	625.091967276023	749.10900099163	523.110503434076	724.631912475684	-0.471925762150123	2.17497736490478e-10	2.99793090759611e-09	-	5	61425829	61433947	+	896	protein_coding		-
ENSSSCG00000022058	1482.71102337191	1450.30246592809	1400.45751631233	1444.71517504008	1244.41139304434	1142.9448529668	1166.24932410509	1164.69615744064	1444.5465451631	1179.57543188922	0.29210716058937	2.18531728948629e-10	3.00940185183736e-09	-	3	111914708	111919950	-	1262	protein_coding		-
ENSSSCG00000002639	1269.43032291454	1202.29885829539	1293.3691366866	1248.83844449438	1455.86015820391	1504.51738245918	1742.7475695434	1626.57656675992	1253.48419059773	1582.4254192416	-0.334990138743188	2.19766851538492e-10	3.02361884118549e-09	TUBB3	6	168452	178462	-	2438	protein_coding	tubulin beta 3 class III [Source:HGNC Symbol;Acc:HGNC:20772]	-
ENSSSCG00000007253	5366.88070285516	5439.10573697868	5282.41127774499	5352.30680470802	5821.41719965622	6165.51598991542	6202.32595092252	6167.52382557997	5360.17613057171	6089.19574151853	-0.183902400434383	2.27231589730274e-10	3.12343956611733e-09	-	17	36387062	36426437	+	7120	protein_coding	microtubule-associated protein RP/EB family member 1 [Source:RefSeq peptide;Acc:NP_001038078]	-
ENSSSCG00000007840	1689.83939593147	1738.85419191898	1753.11062852809	1695.27830243863	2057.83152313186	2012.59722260301	2029.89228949352	2036.90312629185	1719.27062970429	2034.30604038006	-0.242287163248227	2.29661909509515e-10	3.15393896724208e-09	POLR3E	3	23846080	23880914	-	6687	protein_coding	RNA polymerase III subunit E [Source:HGNC Symbol;Acc:HGNC:30347]	-
ENSSSCG00000032434	545.506406939042	567.673657014765	627.759466771513	557.801247899163	738.553103188918	772.919978629154	734.427841410876	785.933179411163	574.685194656121	757.958525660028	-0.398524121561054	2.31476329580234e-10	3.17593190373469e-09	PLAUR	6	50485313	50505318	-	5764	protein_coding	plasminogen activator, urokinase receptor [Source:HGNC Symbol;Acc:HGNC:9053]	-
ENSSSCG00000010261	3206.38822274132	3198.58645281409	3528.37747353047	3561.57588230803	4119.70991258257	4112.53534194054	3810.18955318424	4046.4511486149	3373.73200784848	4022.22148908056	-0.253868285422824	2.35279672362042e-10	3.22514800883042e-09	PPA1	14	73132682	73168144	-	1437	protein_coding	pyrophosphatase (inorganic) 1 [Source:HGNC Symbol;Acc:HGNC:9226]	-
ENSSSCG00000039425	3507.85228973395	3378.69553668423	3062.17375188398	3272.23512805017	2862.14620400199	2771.42995982337	2724.56163121899	2739.71887441321	3305.23917658808	2774.46416736439	0.25193182330419	2.38744500536907e-10	3.26963772360646e-09	BPGM	18	14553829	14593316	-	5030	protein_coding	bisphosphoglycerate mutase [Source:HGNC Symbol;Acc:HGNC:1093]	-
ENSSSCG00000009242	910.544528875694	987.299533047275	980.412578987275	915.748572754242	1201.91929669649	1171.11933578439	1170.66693518125	1178.37370942504	948.501303416121	1180.51981927179	-0.314843923114918	2.39854702610063e-10	3.28182847222613e-09	LIN54	8	135330918	135398263	+	6434	protein_coding	lin-54 DREAM MuvB core complex component [Source:HGNC Symbol;Acc:HGNC:25397]	-
ENSSSCG00000017693	1394.52765683665	1370.1492087084	1393.0721108209	1480.50990752559	1672.36750626203	1700.79961275504	1683.1098200153	1739.15334078534	1409.56472097288	1698.85756995443	-0.269592337215921	2.41760274975233e-10	3.30486960676501e-09	AATF	12	38461807	38563539	+	2079	protein_coding	apoptosis antagonizing transcription factor [Source:HGNC Symbol;Acc:HGNC:19235]	-
ENSSSCG00000037735	105.614962245717	120.70137557789	109.857906685015	116.3328805779	50.5858289855424	49.7749196444048	65.1597633732957	51.5538497873453	113.126781271631	54.2685904476471	1.06483476986262	2.46139981909802e-10	3.36165905696226e-09	-	14	30117074	30119292	+	2219	protein_coding		-
ENSSSCG00000022208	2713.17660293365	2820.45167463648	2740.9086130068	2921.24789006728	3221.30558979934	3256.97021371313	3372.84605664483	3202.6514031159	2798.94619516105	3263.4433158183	-0.221294505560939	2.47330611574546e-10	3.37482958922487e-09	TNFRSF1B	6	72195390	72231147	+	3808	protein_coding	TNF receptor superfamily member 1B [Source:HGNC Symbol;Acc:HGNC:11917]	-
ENSSSCG00000013113	2304.04679772937	2195.25626832288	2218.39117448815	2288.87428282331	1934.40210040714	1796.59285433484	1945.95767904656	1903.28396459812	2251.64213084093	1895.05914959666	0.249196120787667	2.57458550899461e-10	3.50981428529668e-09	TMEM132A	2	10814552	10827437	-	3018	protein_coding	transmembrane protein 132A [Source:HGNC Symbol;Acc:HGNC:31092]	-
ENSSSCG00000004661	1312.4966181992	1405.03945008638	1361.68413748233	1385.05728756423	1565.12554881268	1662.29448623767	1723.97272246974	1702.32916236581	1366.06937333303	1663.43047997148	-0.283313394654626	2.64621034781756e-10	3.60416266003207e-09	MYEF2	1	123582912	123638236	+	5981	protein_coding	myelin expression factor 2 [Source:HGNC Symbol;Acc:HGNC:17940]	-
ENSSSCG00000012007	2141.01010843744	2087.75660569882	2030.0633344567	1998.53923044085	2555.5960803496	2488.74598222024	2372.25714789558	2378.84192590179	2064.34231975845	2448.8602840918	-0.247161959213133	2.65999771309977e-10	3.61963557419434e-09	HSPA13	13	179309386	179321259	-	5603	protein_coding	heat shock protein family A (Hsp70) member 13 [Source:HGNC Symbol;Acc:HGNC:11375]	-
[truncated: 4,220 more rows]
